# Supplementary material for: Transcriptome Analysis of Populus euphratica under Salt Treatment and PeERF1 Gene Enhances Salt Tolerance in Transgenic Populus alba × Populus glandulosa
Source: Int J Mol Sci. 2022 Mar 28;23(7):3727. doi: 10.3390/ijms23073727 (PMC8998595; doi:10.3390/ijms23073727)
Supplement: Supplementary file 1 [file ijms-23-03727-s001.zip]

Archive with 8 entries (8 files):
- Figure S1.jpg
- Figure S2.jpg
- Figure S3.jpg
- Figure S4.jpg
- Figure S5.jpg
- Figure S6.jpg
- Figure S7.jpg
- Supplementary Tables S1-S6.xlsx
