# Supplementary material for: Transcriptome Analysis of Populus euphratica under Salt Treatment and PeERF1 Gene Enhances Salt Tolerance in Transgenic Populus alba × Populus glandulosa
Source: Int J Mol Sci. 2022 Mar 28;23(7):3727. doi: 10.3390/ijms23073727 (PMC8998595; doi:10.3390/ijms23073727)
Supplement: Supplementary file 1 [file ijms-23-03727-s001.zip › Supplementary Tables S1-S6.xlsx]

## Sheet: Table S1
Table S1. Overview of RNA-Seq data
sample	raw_reads	clean_reads	clean_bases	Q20	Q30	GC_pct
PeuC1	43229862	41613658	6.24G	97.9	93.7	43.84
PeuC2	49113418	47955282	7.19G	97.92	93.73	44.08
PeuC3	47655612	45839040	6.88G	97.85	93.61	43.56
Peu12A1	41366308	40591474	6.09G	97.97	93.9	44.04
Peu12A2	42340580	41574300	6.24G	97.61	93.13	44.27
Peu12A3	45943416	44962164	6.74G	97.83	93.59	43.99
Peu24A1	43646750	42472428	6.37G	97.98	94.03	44.04
Peu24A2	43134436	42122258	6.32G	97.73	93.32	44.1
Peu24A3	41871036	40966632	6.14G	97.82	93.52	44.07
Peu48A1	45346848	44348736	6.65G	97.89	93.71	44.07
Peu48A2	42512776	41110374	6.17G	97.86	93.74	43.78
Peu48A3	47296116	45664824	6.85G	97.91	93.75	43.8
Peu12B1	41882424	40078132	6.01G	97.94	93.81	44.01
Peu12B2	46825788	45679412	6.85G	97.85	93.59	43.98
Peu12B3	43198662	41848984	6.28G	97.84	93.6	43.95
Peu24B1	44336312	43181040	6.48G	98.07	94.08	43.91
Peu24B2	46230050	45143742	6.77G	97.91	93.81	44.24
Peu24B3	43402604	42568296	6.39G	97.86	93.62	43.89
Peu48B1	47220536	46037172	6.91G	97.96	93.87	43.79
Peu48B2	48329546	47316326	7.1G	97.87	93.7	43.86
Peu48B3	45822396	44697432	6.7G	97.99	93.89	43.94

## Sheet: Table S2
Table S2. DEGs identification in P. euphratica response to salt stress.
Sample name	Up-regulated genes	Down-regulated genes
Peu12AvsPeuC	937	1372
Peu24AvsPeuC	666	450
Peu48AvsPeuC	418	621
Peu12BvsPeuC	1932	1839
Peu24BvsPeuC	1122	1163
Peu48BvsPeuC	1269	1593
Peu24AvsPeu12A	1382	702
Peu48AvsPeu24A	221	541
Peu48BvsPeu24B	324	264
Peu24BvsPeu12B	353	833

## Sheet: Table S3
Table S3. Differentially expressed genes in P. euphratica GO enrichment analysis.
GO category	GO ID	GO Term	Gene Number	Gene List
Biological Process	GO:0048856	anatomical structure development	1	POPULUS_EUPHRATICA_29854
Biological Process	GO:0009058	biosynthetic process	6310	POPULUS_EUPHRATICA_08171,POPULUS_EUPHRATICA_25336,POPULUS_EUPHRATICA_04168,POPULUS_EUPHRATICA_32586,POPULUS_EUPHRATICA_00807,POPULUS_EUPHRATICA_09790,POPULUS_EUPHRATICA_18187,POPULUS_EUPHRATICA_32448,POPULUS_EUPHRATICA_25074,POPULUS_EUPHRATICA_25499,POPULUS_EUPHRATICA_24984,POPULUS_EUPHRATICA_12384,POPULUS_EUPHRATICA_15950,POPULUS_EUPHRATICA_09514,POPULUS_EUPHRATICA_00671,POPULUS_EUPHRATICA_09092…
Biological Process	GO:0009056	catabolic process	608	POPULUS_EUPHRATICA_31347 POPULUS_EUPHRATICA_32226,POPULUS_EUPHRATICA_29175,POPULUS_EUPHRATICA_07993 POPULUS_EUPHRATICA_32226,POPULUS_EUPHRATICA_29084,POPULUS_EUPHRATICA_15003,POPULUS_EUPHRATICA_32056,POPULUS_EUPHRATICA_31347,POPULUS_EUPHRATICA_07993,POPULUS_EUPHRATICA_08467,POPULUS_EUPHRATICA_29175,POPULUS_EUPHRATICA_32055,POPULUS_EUPHRATICA_29068_2 POPULUS_EUPHRATICA_35154,POPULUS_EUPHRATICA_089…
Biological Process	GO:0071554	cell wall organization or biogenesis	140	POPULUS_EUPHRATICA_09152,POPULUS_EUPHRATICA_00357,POPULUS_EUPHRATICA_24164,POPULUS_EUPHRATICA_09153_2,POPULUS_EUPHRATICA_08554,POPULUS_EUPHRATICA_30184,POPULUS_EUPHRATICA_16944,POPULUS_EUPHRATICA_09153_3,POPULUS_EUPHRATICA_27602,POPULUS_EUPHRATICA_21688,POPULUS_EUPHRATICA_21698,POPULUS_EUPHRATICA_26452,POPULUS_EUPHRATICA_27600,POPULUS_EUPHRATICA_08078,POPULUS_EUPHRATICA_27601 POPULUS_EUPHRATICA_0…
Biological Process	GO:0044085	cellular component biogenesis	309	POPULUS_EUPHRATICA_11988,POPULUS_EUPHRATICA_20934,POPULUS_EUPHRATICA_11987,POPULUS_EUPHRATICA_05485,POPULUS_EUPHRATICA_26422,POPULUS_EUPHRATICA_07342,POPULUS_EUPHRATICA_35781,POPULUS_EUPHRATICA_23500,POPULUS_EUPHRATICA_19860,POPULUS_EUPHRATICA_30903,POPULUS_EUPHRATICA_03683,POPULUS_EUPHRATICA_33673,POPULUS_EUPHRATICA_25748,POPULUS_EUPHRATICA_10774,POPULUS_EUPHRATICA_25229 POPULUS_EUPHRATICA_08021…
Biological Process	GO:0016043	cellular component organization	663	POPULUS_EUPHRATICA_33832,POPULUS_EUPHRATICA_15940,POPULUS_EUPHRATICA_12158,POPULUS_EUPHRATICA_34793,POPULUS_EUPHRATICA_01215,POPULUS_EUPHRATICA_34626,POPULUS_EUPHRATICA_03511,POPULUS_EUPHRATICA_29389,POPULUS_EUPHRATICA_02055,POPULUS_EUPHRATICA_05363_2,POPULUS_EUPHRATICA_25056,POPULUS_EUPHRATICA_05363_1,POPULUS_EUPHRATICA_01915,POPULUS_EUPHRATICA_27371,POPULUS_EUPHRATICA_05598,POPULUS_EUPHRATICA_0…
Biological Process	GO:0051641	cellular localization	478	POPULUS_EUPHRATICA_33832,POPULUS_EUPHRATICA_30312,POPULUS_EUPHRATICA_15940,POPULUS_EUPHRATICA_07718,POPULUS_EUPHRATICA_12158,POPULUS_EUPHRATICA_01215,POPULUS_EUPHRATICA_03511,POPULUS_EUPHRATICA_30861,POPULUS_EUPHRATICA_05363_2,POPULUS_EUPHRATICA_25056,POPULUS_EUPHRATICA_26461,POPULUS_EUPHRATICA_16005,POPULUS_EUPHRATICA_05363_1,POPULUS_EUPHRATICA_01915,POPULUS_EUPHRATICA_05598,POPULUS_EUPHRATICA_2…
Biological Process	GO:0044237	cellular metabolic process	17186	POPULUS_EUPHRATICA_03966,POPULUS_EUPHRATICA_26105_2,POPULUS_EUPHRATICA_15193_1,POPULUS_EUPHRATICA_13229,POPULUS_EUPHRATICA_14698_2,POPULUS_EUPHRATICA_32086,POPULUS_EUPHRATICA_05260,POPULUS_EUPHRATICA_34794,POPULUS_EUPHRATICA_15803,POPULUS_EUPHRATICA_34106,POPULUS_EUPHRATICA_04512,POPULUS_EUPHRATICA_09700,POPULUS_EUPHRATICA_06812,POPULUS_EUPHRATICA_16085,POPULUS_EUPHRATICA_32893,POPULUS_EUPHRATICA…
Biological Process	GO:0051716	cellular response to stimulus	352	POPULUS_EUPHRATICA_22161,POPULUS_EUPHRATICA_19328,POPULUS_EUPHRATICA_28140,POPULUS_EUPHRATICA_19774_1,POPULUS_EUPHRATICA_33823,POPULUS_EUPHRATICA_02513,POPULUS_EUPHRATICA_03879,POPULUS_EUPHRATICA_08487,POPULUS_EUPHRATICA_32485,POPULUS_EUPHRATICA_32650,POPULUS_EUPHRATICA_30486,POPULUS_EUPHRATICA_27310,POPULUS_EUPHRATICA_19418,POPULUS_EUPHRATICA_18229,POPULUS_EUPHRATICA_11923_2,POPULUS_EUPHRATICA_3…
Biological Process	GO:0051606	detection of stimulus	3	POPULUS_EUPHRATICA_15129,POPULUS_EUPHRATICA_06677,POPULUS_EUPHRATICA_20152
Biological Process	GO:0042445	hormone metabolic process	9	POPULUS_EUPHRATICA_08961,POPULUS_EUPHRATICA_31943,POPULUS_EUPHRATICA_22448,POPULUS_EUPHRATICA_10615,POPULUS_EUPHRATICA_04142,POPULUS_EUPHRATICA_34099,POPULUS_EUPHRATICA_25369,POPULUS_EUPHRATICA_14874,POPULUS_EUPHRATICA_12244
Biological Process	GO:0006955	immune response	8	POPULUS_EUPHRATICA_30393,POPULUS_EUPHRATICA_30392,POPULUS_EUPHRATICA_30391,POPULUS_EUPHRATICA_12871,POPULUS_EUPHRATICA_15178,POPULUS_EUPHRATICA_26543,POPULUS_EUPHRATICA_12872,POPULUS_EUPHRATICA_12869
Biological Process	GO:0033036	macromolecule localization	399	POPULUS_EUPHRATICA_07471，POPULUS_EUPHRATICA_29964,POPULUS_EUPHRATICA_31538,POPULUS_EUPHRATICA_03168,POPULUS_EUPHRATICA_20365,POPULUS_EUPHRATICA_17495,POPULUS_EUPHRATICA_06838,POPULUS_EUPHRATICA_15881,POPULUS_EUPHRATICA_07324,POPULUS_EUPHRATICA_31899,POPULUS_EUPHRATICA_25274,novel.1240,POPULUS_EUPHRATICA_14451,POPULUS_EUPHRATICA_20906,POPULUS_EUPHRATICA_17231POPULUS_EUPHRATICA_26163,POPULUS_EUPHRA…
Biological Process	GO:0051235	maintenance of location	16	POPULUS_EUPHRATICA_14950,POPULUS_EUPHRATICA_32007,POPULUS_EUPHRATICA_23488,POPULUS_EUPHRATICA_29889,POPULUS_EUPHRATICA_01346,POPULUS_EUPHRATICA_35560_1,POPULUS_EUPHRATICA_08551_1,POPULUS_EUPHRATICA_17506POPULUS_EUPHRATICA_23488,POPULUS_EUPHRATICA_29889,POPULUS_EUPHRATICA_32007,POPULUS_EUPHRATICA_14950,POPULUS_EUPHRATICA_17506,POPULUS_EUPHRATICA_35560_1,POPULUS_EUPHRATICA_08551_1,POPULUS_EUPHRATIC…
Biological Process	GO:0051321	meiotic cell cycle	6	POPULUS_EUPHRATICA_19393,POPULUS_EUPHRATICA_05992,POPULUS_EUPHRATICA_34339POPULUS_EUPHRATICA_34339,POPULUS_EUPHRATICA_05992,POPULUS_EUPHRATICA_19393
Biological Process	GO:0032259	methylation	29	POPULUS_EUPHRATICA_14940,POPULUS_EUPHRATICA_33722,POPULUS_EUPHRATICA_32000,POPULUS_EUPHRATICA_22750_1,POPULUS_EUPHRATICA_10439,POPULUS_EUPHRATICA_05458,POPULUS_EUPHRATICA_26260_2,POPULUS_EUPHRATICA_33975,POPULUS_EUPHRATICA_04334,POPULUS_EUPHRATICA_25850,POPULUS_EUPHRATICA_32929,POPULUS_EUPHRATICA_29785_1,POPULUS_EUPHRATICA_29970,POPULUS_EUPHRATICA_35655,POPULUS_EUPHRATICA_15595,POPULUS_EUPHRATICA…
Biological Process	GO:0044706	multi-multicellular organism process	88	POPULUS_EUPHRATICA_17038,POPULUS_EUPHRATICA_16304,POPULUS_EUPHRATICA_17790,POPULUS_EUPHRATICA_15879,POPULUS_EUPHRATICA_00424_1,POPULUS_EUPHRATICA_25285,POPULUS_EUPHRATICA_17030,POPULUS_EUPHRATICA_15695,POPULUS_EUPHRATICA_10669,POPULUS_EUPHRATICA_15696,POPULUS_EUPHRATICA_00415_2,POPULUS_EUPHRATICA_17021,POPULUS_EUPHRATICA_28692,POPULUS_EUPHRATICA_00432,POPULUS_EUPHRATICA_17033_1,POPULUS_EUPHRATICA…
Biological Process	GO:0044703	multi-organism reproductive process	88	POPULUS_EUPHRATICA_17038,POPULUS_EUPHRATICA_16304,POPULUS_EUPHRATICA_17790,POPULUS_EUPHRATICA_15879,POPULUS_EUPHRATICA_00424_1,POPULUS_EUPHRATICA_25285,POPULUS_EUPHRATICA_17030,POPULUS_EUPHRATICA_15695,POPULUS_EUPHRATICA_10669,POPULUS_EUPHRATICA_15696,POPULUS_EUPHRATICA_00415_2,POPULUS_EUPHRATICA_17021,POPULUS_EUPHRATICA_28692,POPULUS_EUPHRATICA_00432,POPULUS_EUPHRATICA_17033_1,POPULUS_EUPHRATICA…
Biological Process	GO:0048519	negative regulation of biological process	51	POPULUS_EUPHRATICA_13005,POPULUS_EUPHRATICA_23143,POPULUS_EUPHRATICA_20457,POPULUS_EUPHRATICA_29175,POPULUS_EUPHRATICA_07993,POPULUS_EUPHRATICA_15160,POPULUS_EUPHRATICA_14545,novel.1194,POPULUS_EUPHRATICA_02429,POPULUS_EUPHRATICA_26531,POPULUS_EUPHRATICA_23470,POPULUS_EUPHRATICA_15299,POPULUS_EUPHRATICA_20644,POPULUS_EUPHRATICA_08776,POPULUS_EUPHRATICA_15164,POPULUS_EUPHRATICA_15293,POPULUS_EUPHR…
Biological Process	GO:0048523	negative regulation of cellular process	27	POPULUS_EUPHRATICA_20644,POPULUS_EUPHRATICA_20457,POPULUS_EUPHRATICA_29175,POPULUS_EUPHRATICA_15164,POPULUS_EUPHRATICA_26531,POPULUS_EUPHRATICA_23143,POPULUS_EUPHRATICA_32226,POPULUS_EUPHRATICA_07993,POPULUS_EUPHRATICA_15160 POPULUS_EUPHRATICA_29175,POPULUS_EUPHRATICA_32226,POPULUS_EUPHRATICA_07993 POPULUS_EUPHRATICA_08776,POPULUS_EUPHRATICA_29175,POPULUS_EUPHRATICA_23470,novel.1194,POPULUS_EUPHR…
Biological Process	GO:0009892	negative regulation of metabolic process	58	POPULUS_EUPHRATICA_20644,POPULUS_EUPHRATICA_20457,POPULUS_EUPHRATICA_29175,POPULUS_EUPHRATICA_15164,POPULUS_EUPHRATICA_26531,POPULUS_EUPHRATICA_23143,POPULUS_EUPHRATICA_32226,POPULUS_EUPHRATICA_07993,POPULUS_EUPHRATICA_15160 POPULUS_EUPHRATICA_15164,POPULUS_EUPHRATICA_20457,POPULUS_EUPHRATICA_20644,POPULUS_EUPHRATICA_26531,POPULUS_EUPHRATICA_23143,POPULUS_EUPHRATICA_15160 POPULUS_EUPHRATICA_08105…
Biological Process	GO:0006807	nitrogen compound metabolic process	4616	POPULUS_EUPHRATICA_14593,POPULUS_EUPHRATICA_35978,POPULUS_EUPHRATICA_32191,POPULUS_EUPHRATICA_14523,POPULUS_EUPHRATICA_16072_1,POPULUS_EUPHRATICA_08982,POPULUS_EUPHRATICA_12349,POPULUS_EUPHRATICA_26594,POPULUS_EUPHRATICA_30042,POPULUS_EUPHRATICA_33248,POPULUS_EUPHRATICA_01955,novel.1272,POPULUS_EUPHRATICA_16367,POPULUS_EUPHRATICA_00586,POPULUS_EUPHRATICA_13892,POPULUS_EUPHRATICA_24293,POPULUS_EUP…
Biological Process	GO:0071704	organic substance metabolic process	11867	POPULUS_EUPHRATICA_23628,POPULUS_EUPHRATICA_21234,POPULUS_EUPHRATICA_06618,POPULUS_EUPHRATICA_08631,POPULUS_EUPHRATICA_14057,POPULUS_EUPHRATICA_06780,POPULUS_EUPHRATICA_19148,POPULUS_EUPHRATICA_33048,POPULUS_EUPHRATICA_26888,POPULUS_EUPHRATICA_04038,POPULUS_EUPHRATICA_28615,POPULUS_EUPHRATICA_10579,POPULUS_EUPHRATICA_28959,POPULUS_EUPHRATICA_06920,POPULUS_EUPHRATICA_35649,POPULUS_EUPHRATICA_05526…
Biological Process	GO:0048518	positive regulation of biological process	51	POPULUS_EUPHRATICA_11988,POPULUS_EUPHRATICA_20934,POPULUS_EUPHRATICA_11987,POPULUS_EUPHRATICA_05485,POPULUS_EUPHRATICA_26422,POPULUS_EUPHRATICA_07342,POPULUS_EUPHRATICA_35781,POPULUS_EUPHRATICA_23500,POPULUS_EUPHRATICA_19860,POPULUS_EUPHRATICA_30903,POPULUS_EUPHRATICA_03683,POPULUS_EUPHRATICA_33673,POPULUS_EUPHRATICA_25748,POPULUS_EUPHRATICA_10774,POPULUS_EUPHRATICA_25229 POPULUS_EUPHRATICA_04490…
Biological Process	GO:0044089	positive regulation of cellular component biogenesis	15	POPULUS_EUPHRATICA_33673,POPULUS_EUPHRATICA_03683,POPULUS_EUPHRATICA_30903,POPULUS_EUPHRATICA_23500,POPULUS_EUPHRATICA_19860,POPULUS_EUPHRATICA_10774,POPULUS_EUPHRATICA_25229,POPULUS_EUPHRATICA_25748,POPULUS_EUPHRATICA_05485,POPULUS_EUPHRATICA_11987,POPULUS_EUPHRATICA_11988,POPULUS_EUPHRATICA_20934,POPULUS_EUPHRATICA_35781,POPULUS_EUPHRATICA_26422,POPULUS_EUPHRATICA_07342
Biological Process	GO:0048522	positive regulation of cellular process	27	POPULUS_EUPHRATICA_25627,novel.428,POPULUS_EUPHRATICA_05375,POPULUS_EUPHRATICA_31347,POPULUS_EUPHRATICA_11895,POPULUS_EUPHRATICA_06550,POPULUS_EUPHRATICA_20010 POPULUS_EUPHRATICA_04490 POPULUS_EUPHRATICA_05375,POPULUS_EUPHRATICA_10774,POPULUS_EUPHRATICA_03683,POPULUS_EUPHRATICA_26422,POPULUS_EUPHRATICA_35781,POPULUS_EUPHRATICA_20934,POPULUS_EUPHRATICA_05485,POPULUS_EUPHRATICA_25748,POPULUS_EUPHRA…
Biological Process	GO:0051094	positive regulation of developmental process	1	POPULUS_EUPHRATICA_29854
Biological Process	GO:0009893	positive regulation of metabolic process	20	POPULUS_EUPHRATICA_31347 POPULUS_EUPHRATICA_11895,POPULUS_EUPHRATICA_06550,POPULUS_EUPHRATICA_25627,novel.428,POPULUS_EUPHRATICA_05375,POPULUS_EUPHRATICA_20010 POPULUS_EUPHRATICA_25627,novel.428,POPULUS_EUPHRATICA_05375,POPULUS_EUPHRATICA_31347,POPULUS_EUPHRATICA_11895,POPULUS_EUPHRATICA_06550,POPULUS_EUPHRATICA_20010 POPULUS_EUPHRATICA_06550,POPULUS_EUPHRATICA_11895,POPULUS_EUPHRATICA_05375,nove…
Biological Process	GO:0051240	positive regulation of multicellular organismal process	1	POPULUS_EUPHRATICA_29854
Biological Process	GO:0048584	positive regulation of response to stimulus	1	POPULUS_EUPHRATICA_04490
Biological Process	GO:0023056	positive regulation of signaling	1	POPULUS_EUPHRATICA_04490
Biological Process	GO:0044238	primary metabolic process	6496	POPULUS_EUPHRATICA_14994,POPULUS_EUPHRATICA_11480,POPULUS_EUPHRATICA_36075,POPULUS_EUPHRATICA_11259,POPULUS_EUPHRATICA_12273,POPULUS_EUPHRATICA_09220,POPULUS_EUPHRATICA_05116,POPULUS_EUPHRATICA_01632,POPULUS_EUPHRATICA_00974,POPULUS_EUPHRATICA_29224,POPULUS_EUPHRATICA_15892,POPULUS_EUPHRATICA_30402,POPULUS_EUPHRATICA_26700,POPULUS_EUPHRATICA_24105,POPULUS_EUPHRATICA_02401,POPULUS_EUPHRATICA_34259…
Biological Process	GO:0050789	regulation of biological process	2869	POPULUS_EUPHRATICA_30392,POPULUS_EUPHRATICA_12871,POPULUS_EUPHRATICA_30391,POPULUS_EUPHRATICA_15178,POPULUS_EUPHRATICA_26543,POPULUS_EUPHRATICA_12872,POPULUS_EUPHRATICA_12869,POPULUS_EUPHRATICA_30393 POPULUS_EUPHRATICA_12869,POPULUS_EUPHRATICA_23691,POPULUS_EUPHRATICA_12872,POPULUS_EUPHRATICA_26543,POPULUS_EUPHRATICA_12209,POPULUS_EUPHRATICA_04490,POPULUS_EUPHRATICA_30392,POPULUS_EUPHRATICA_23692…
Biological Process	GO:0065008	regulation of biological quality	173	POPULUS_EUPHRATICA_22448,POPULUS_EUPHRATICA_10615,POPULUS_EUPHRATICA_08961,POPULUS_EUPHRATICA_31943,POPULUS_EUPHRATICA_25369,POPULUS_EUPHRATICA_14874,POPULUS_EUPHRATICA_12244,POPULUS_EUPHRATICA_04142,POPULUS_EUPHRATICA_34099 POPULUS_EUPHRATICA_36570 POPULUS_EUPHRATICA_18215,POPULUS_EUPHRATICA_26365,POPULUS_EUPHRATICA_18529,POPULUS_EUPHRATICA_18800,POPULUS_EUPHRATICA_11341,novel.1069,POPULUS_EUPHR…
Biological Process	GO:0044087	regulation of cellular component biogenesis	36	POPULUS_EUPHRATICA_11988,POPULUS_EUPHRATICA_20934,POPULUS_EUPHRATICA_11987,POPULUS_EUPHRATICA_05485,POPULUS_EUPHRATICA_26422,POPULUS_EUPHRATICA_07342,POPULUS_EUPHRATICA_35781,POPULUS_EUPHRATICA_23500,POPULUS_EUPHRATICA_19860,POPULUS_EUPHRATICA_30903,POPULUS_EUPHRATICA_03683,POPULUS_EUPHRATICA_33673,POPULUS_EUPHRATICA_25748,POPULUS_EUPHRATICA_10774,POPULUS_EUPHRATICA_25229 POPULUS_EUPHRATICA_20012…
Biological Process	GO:0050794	regulation of cellular process	1483	POPULUS_EUPHRATICA_29068_2,POPULUS_EUPHRATICA_07993,POPULUS_EUPHRATICA_32226,POPULUS_EUPHRATICA_29175,POPULUS_EUPHRATICA_29084 POPULUS_EUPHRATICA_07993,POPULUS_EUPHRATICA_29463,POPULUS_EUPHRATICA_29084,POPULUS_EUPHRATICA_14640,POPULUS_EUPHRATICA_27027,POPULUS_EUPHRATICA_20012,POPULUS_EUPHRATICA_29175,POPULUS_EUPHRATICA_28130,POPULUS_EUPHRATICA_30835,POPULUS_EUPHRATICA_15357,POPULUS_EUPHRATICA_226…
Biological Process	GO:0050793	regulation of developmental process	1	POPULUS_EUPHRATICA_29854
Biological Process	GO:0002682	regulation of immune system process	8	POPULUS_EUPHRATICA_30393,POPULUS_EUPHRATICA_30392,POPULUS_EUPHRATICA_12871,POPULUS_EUPHRATICA_30391,POPULUS_EUPHRATICA_15178,POPULUS_EUPHRATICA_26543,POPULUS_EUPHRATICA_12872,POPULUS_EUPHRATICA_12869
Biological Process	GO:0019222	regulation of metabolic process	5572	POPULUS_EUPHRATICA_29463,POPULUS_EUPHRATICA_07993,POPULUS_EUPHRATICA_12134,POPULUS_EUPHRATICA_28354,POPULUS_EUPHRATICA_35835,POPULUS_EUPHRATICA_29175,POPULUS_EUPHRATICA_27027,POPULUS_EUPHRATICA_14640,POPULUS_EUPHRATICA_32226,POPULUS_EUPHRATICA_13060,POPULUS_EUPHRATICA_31711,POPULUS_EUPHRATICA_28130,POPULUS_EUPHRATICA_15357,POPULUS_EUPHRATICA_30835,POPULUS_EUPHRATICA_15356_1,POPULUS_EUPHRATICA_250…
Biological Process	GO:0065009	regulation of molecular function	25	POPULUS_EUPHRATICA_32226,POPULUS_EUPHRATICA_29175,POPULUS_EUPHRATICA_07993 POPULUS_EUPHRATICA_29463,POPULUS_EUPHRATICA_07993,POPULUS_EUPHRATICA_12134,POPULUS_EUPHRATICA_28354,POPULUS_EUPHRATICA_35835,POPULUS_EUPHRATICA_29175,POPULUS_EUPHRATICA_27027,POPULUS_EUPHRATICA_14640,POPULUS_EUPHRATICA_32226,POPULUS_EUPHRATICA_13060,POPULUS_EUPHRATICA_31711,POPULUS_EUPHRATICA_28130,POPULUS_EUPHRATICA_15357…
Biological Process	GO:0051239	regulation of multicellular organismal process	1	POPULUS_EUPHRATICA_29854
Biological Process	GO:0048583	regulation of response to stimulus	21	POPULUS_EUPHRATICA_04490,POPULUS_EUPHRATICA_23691,POPULUS_EUPHRATICA_23697,POPULUS_EUPHRATICA_04970,POPULUS_EUPHRATICA_23692,POPULUS_EUPHRATICA_04490,POPULUS_EUPHRATICA_12209,POPULUS_EUPHRATICA_30781,POPULUS_EUPHRATICA_08184,POPULUS_EUPHRATICA_23699,POPULUS_EUPHRATICA_35922,POPULUS_EUPHRATICA_26985 POPULUS_EUPHRATICA_30393,POPULUS_EUPHRATICA_00051,POPULUS_EUPHRATICA_15178,POPULUS_EUPHRATICA_12871…
Biological Process	GO:0023051	regulation of signaling	12	POPULUS_EUPHRATICA_04490,POPULUS_EUPHRATICA_23691,POPULUS_EUPHRATICA_23697,POPULUS_EUPHRATICA_04970,POPULUS_EUPHRATICA_23692,POPULUS_EUPHRATICA_04490,POPULUS_EUPHRATICA_12209,POPULUS_EUPHRATICA_30781,POPULUS_EUPHRATICA_08184,POPULUS_EUPHRATICA_23699,POPULUS_EUPHRATICA_35922,POPULUS_EUPHRATICA_26985
Biological Process	GO:0009628	response to abiotic stimulus	3	POPULUS_EUPHRATICA_06677,POPULUS_EUPHRATICA_20152,POPULUS_EUPHRATICA_15129
Biological Process	GO:0009607	response to biotic stimulus	20	POPULUS_EUPHRATICA_30392,POPULUS_EUPHRATICA_12871,POPULUS_EUPHRATICA_30391,POPULUS_EUPHRATICA_15178,POPULUS_EUPHRATICA_26543,POPULUS_EUPHRATICA_12872,POPULUS_EUPHRATICA_12869,POPULUS_EUPHRATICA_15534,POPULUS_EUPHRATICA_30393,POPULUS_EUPHRATICA_15537,POPULUS_EUPHRATICA_13230,POPULUS_EUPHRATICA_15533 POPULUS_EUPHRATICA_30393,POPULUS_EUPHRATICA_12869,POPULUS_EUPHRATICA_12872,POPULUS_EUPHRATICA_26543…
Biological Process	GO:0042221	response to chemical	194	POPULUS_EUPHRATICA_25812,POPULUS_EUPHRATICA_31213,POPULUS_EUPHRATICA_25807,POPULUS_EUPHRATICA_25813,POPULUS_EUPHRATICA_08622,POPULUS_EUPHRATICA_29210,POPULUS_EUPHRATICA_25806_1,POPULUS_EUPHRATICA_27838,POPULUS_EUPHRATICA_32096,POPULUS_EUPHRATICA_15044,POPULUS_EUPHRATICA_35487,POPULUS_EUPHRATICA_29768 POPULUS_EUPHRATICA_29210,POPULUS_EUPHRATICA_27838 POPULUS_EUPHRATICA_15044,POPULUS_EUPHRATICA_354…
Biological Process	GO:0009719	response to endogenous stimulus	72	POPULUS_EUPHRATICA_28499,POPULUS_EUPHRATICA_36109,POPULUS_EUPHRATICA_00142,POPULUS_EUPHRATICA_23389,POPULUS_EUPHRATICA_32804,POPULUS_EUPHRATICA_27098,POPULUS_EUPHRATICA_27022,POPULUS_EUPHRATICA_33235,POPULUS_EUPHRATICA_08566,POPULUS_EUPHRATICA_19016,POPULUS_EUPHRATICA_35552,POPULUS_EUPHRATICA_08567,POPULUS_EUPHRATICA_32214,POPULUS_EUPHRATICA_31988,POPULUS_EUPHRATICA_02754,POPULUS_EUPHRATICA_33770…
Biological Process	GO:0009605	response to external stimulus	29	POPULUS_EUPHRATICA_15129,POPULUS_EUPHRATICA_06677,POPULUS_EUPHRATICA_20152 POPULUS_EUPHRATICA_25247,POPULUS_EUPHRATICA_00265,POPULUS_EUPHRATICA_10616,POPULUS_EUPHRATICA_04877,POPULUS_EUPHRATICA_04884,POPULUS_EUPHRATICA_11590 POPULUS_EUPHRATICA_30392,POPULUS_EUPHRATICA_12871,POPULUS_EUPHRATICA_30391,POPULUS_EUPHRATICA_15178,POPULUS_EUPHRATICA_26543,POPULUS_EUPHRATICA_12872,POPULUS_EUPHRATICA_12869…
Biological Process	GO:0051707	response to other organism	16	POPULUS_EUPHRATICA_15533,POPULUS_EUPHRATICA_13230,POPULUS_EUPHRATICA_15534,POPULUS_EUPHRATICA_15537 POPULUS_EUPHRATICA_30393,POPULUS_EUPHRATICA_15537,POPULUS_EUPHRATICA_15533,POPULUS_EUPHRATICA_13230,POPULUS_EUPHRATICA_30392,POPULUS_EUPHRATICA_15178,POPULUS_EUPHRATICA_12871,POPULUS_EUPHRATICA_30391,POPULUS_EUPHRATICA_12869,POPULUS_EUPHRATICA_12872,POPULUS_EUPHRATICA_26543,POPULUS_EUPHRATICA_15534
Biological Process	GO:0006950	response to stress	133	POPULUS_EUPHRATICA_30393,POPULUS_EUPHRATICA_00051,POPULUS_EUPHRATICA_15178,POPULUS_EUPHRATICA_12871,POPULUS_EUPHRATICA_30391,POPULUS_EUPHRATICA_30392,POPULUS_EUPHRATICA_12869,POPULUS_EUPHRATICA_12872,POPULUS_EUPHRATICA_26543 POPULUS_EUPHRATICA_23610,POPULUS_EUPHRATICA_02194,POPULUS_EUPHRATICA_28373_1,POPULUS_EUPHRATICA_03934,POPULUS_EUPHRATICA_26483,POPULUS_EUPHRATICA_09364_2,POPULUS_EUPHRATICA_1…
Biological Process	GO:0044700	single organism signaling	235	POPULUS_EUPHRATICA_04490,POPULUS_EUPHRATICA_22161,POPULUS_EUPHRATICA_19328,POPULUS_EUPHRATICA_28140,POPULUS_EUPHRATICA_19774_1,POPULUS_EUPHRATICA_33823,POPULUS_EUPHRATICA_02513,POPULUS_EUPHRATICA_03879,POPULUS_EUPHRATICA_08487,POPULUS_EUPHRATICA_32485,POPULUS_EUPHRATICA_32650,POPULUS_EUPHRATICA_30486,POPULUS_EUPHRATICA_27310,POPULUS_EUPHRATICA_19418,POPULUS_EUPHRATICA_18229,POPULUS_EUPHRATICA_119…
Biological Process	GO:0044707	single-multicellular organism process	5	POPULUS_EUPHRATICA_36182,POPULUS_EUPHRATICA_29854,POPULUS_EUPHRATICA_25351,POPULUS_EUPHRATICA_13512,POPULUS_EUPHRATICA_25911
Biological Process	GO:0044763	single-organism cellular process	4880	POPULUS_EUPHRATICA_09220,POPULUS_EUPHRATICA_02578,POPULUS_EUPHRATICA_08696,POPULUS_EUPHRATICA_06920,POPULUS_EUPHRATICA_11124,POPULUS_EUPHRATICA_18661,POPULUS_EUPHRATICA_13208,POPULUS_EUPHRATICA_10533,POPULUS_EUPHRATICA_24676,POPULUS_EUPHRATICA_27914_1,POPULUS_EUPHRATICA_15501,POPULUS_EUPHRATICA_03469,POPULUS_EUPHRATICA_11656,POPULUS_EUPHRATICA_27914_2,POPULUS_EUPHRATICA_05093,POPULUS_EUPHRATICA_0…
Biological Process	GO:0044767	single-organism developmental process	6	POPULUS_EUPHRATICA_29854,POPULUS_EUPHRATICA_36182,POPULUS_EUPHRATICA_29854,POPULUS_EUPHRATICA_25351,POPULUS_EUPHRATICA_13512,POPULUS_EUPHRATICA_25911
Biological Process	GO:1902578	single-organism localization	1291	POPULUS_EUPHRATICA_33832,POPULUS_EUPHRATICA_30312,POPULUS_EUPHRATICA_15940,POPULUS_EUPHRATICA_07718,POPULUS_EUPHRATICA_12158,POPULUS_EUPHRATICA_01215,POPULUS_EUPHRATICA_03511,POPULUS_EUPHRATICA_30861,POPULUS_EUPHRATICA_05363_2,POPULUS_EUPHRATICA_25056,POPULUS_EUPHRATICA_26461,POPULUS_EUPHRATICA_16005,POPULUS_EUPHRATICA_05363_1,POPULUS_EUPHRATICA_01915,POPULUS_EUPHRATICA_05598,POPULUS_EUPHRATICA_2…
Biological Process	GO:0044710	single-organism metabolic process	1849	POPULUS_EUPHRATICA_02144,POPULUS_EUPHRATICA_30298,POPULUS_EUPHRATICA_09001,POPULUS_EUPHRATICA_22223,POPULUS_EUPHRATICA_05161,POPULUS_EUPHRATICA_25956,POPULUS_EUPHRATICA_16321,POPULUS_EUPHRATICA_24371,POPULUS_EUPHRATICA_22484,POPULUS_EUPHRATICA_34509,POPULUS_EUPHRATICA_09575,POPULUS_EUPHRATICA_32886,POPULUS_EUPHRATICA_21426,POPULUS_EUPHRATICA_21419_1,POPULUS_EUPHRATICA_17188,POPULUS_EUPHRATICA_171…
Molecular Function	GO:0033218	amide binding	11	POPULUS_EUPHRATICA_28054,POPULUS_EUPHRATICA_14950,POPULUS_EUPHRATICA_16338,POPULUS_EUPHRATICA_29389,POPULUS_EUPHRATICA_32007,POPULUS_EUPHRATICA_29889,POPULUS_EUPHRATICA_23488,POPULUS_EUPHRATICA_01346,POPULUS_EUPHRATICA_08551_1,POPULUS_EUPHRATICA_35560_1,POPULUS_EUPHRATICA_17506
Molecular Function	GO:0030246	carbohydrate binding	11	POPULUS_EUPHRATICA_34761,POPULUS_EUPHRATICA_25514,POPULUS_EUPHRATICA_35041_1,POPULUS_EUPHRATICA_29999,POPULUS_EUPHRATICA_26220,POPULUS_EUPHRATICA_10093,POPULUS_EUPHRATICA_10454,POPULUS_EUPHRATICA_17979,POPULUS_EUPHRATICA_11113,POPULUS_EUPHRATICA_10092,POPULUS_EUPHRATICA_24695
Molecular Function	GO:0097367	carbohydrate derivative binding	4517	POPULUS_EUPHRATICA_21290_1,POPULUS_EUPHRATICA_23051,POPULUS_EUPHRATICA_27806,POPULUS_EUPHRATICA_11882,novel.682,POPULUS_EUPHRATICA_22692,POPULUS_EUPHRATICA_12390,POPULUS_EUPHRATICA_10420,POPULUS_EUPHRATICA_00167,POPULUS_EUPHRATICA_25170,POPULUS_EUPHRATICA_15768,POPULUS_EUPHRATICA_24854,POPULUS_EUPHRATICA_33954,POPULUS_EUPHRATICA_32189,POPULUS_EUPHRATICA_15406,POPULUS_EUPHRATICA_22495,POPULUS_EUPH…
Molecular Function	GO:1901505	carbohydrate derivative transporter activity	5	POPULUS_EUPHRATICA_32684_2,POPULUS_EUPHRATICA_07770,POPULUS_EUPHRATICA_02650,POPULUS_EUPHRATICA_02652,POPULUS_EUPHRATICA_25858
Molecular Function	GO:1901476	carbohydrate transporter activity	10	POPULUS_EUPHRATICA_33483,POPULUS_EUPHRATICA_23313,POPULUS_EUPHRATICA_03480_2,POPULUS_EUPHRATICA_24705,POPULUS_EUPHRATICA_21913,POPULUS_EUPHRATICA_03480_1,POPULUS_EUPHRATICA_19863,POPULUS_EUPHRATICA_22203,POPULUS_EUPHRATICA_13416,POPULUS_EUPHRATICA_06415
Molecular Function	GO:0048037	cofactor binding	265	POPULUS_EUPHRATICA_27969,POPULUS_EUPHRATICA_05044,POPULUS_EUPHRATICA_03301,POPULUS_EUPHRATICA_00130,POPULUS_EUPHRATICA_26797,POPULUS_EUPHRATICA_12033,POPULUS_EUPHRATICA_16704,POPULUS_EUPHRATICA_16699,POPULUS_EUPHRATICA_16705,POPULUS_EUPHRATICA_19203,POPULUS_EUPHRATICA_16717,POPULUS_EUPHRATICA_21404,POPULUS_EUPHRATICA_08143,POPULUS_EUPHRATICA_11470,POPULUS_EUPHRATICA_30499,POPULUS_EUPHRATICA_00105…
Molecular Function	GO:0030234	enzyme regulator activity	158	POPULUS_EUPHRATICA_14204,POPULUS_EUPHRATICA_31259,POPULUS_EUPHRATICA_28354,POPULUS_EUPHRATICA_14202 POPULUS_EUPHRATICA_12479_2,POPULUS_EUPHRATICA_14204,POPULUS_EUPHRATICA_03746,POPULUS_EUPHRATICA_28710,POPULUS_EUPHRATICA_17277,POPULUS_EUPHRATICA_11990,POPULUS_EUPHRATICA_17363,POPULUS_EUPHRATICA_02998,POPULUS_EUPHRATICA_00456,POPULUS_EUPHRATICA_04664,POPULUS_EUPHRATICA_31259,POPULUS_EUPHRATICA_340…
Molecular Function	GO:0005085	guanyl-nucleotide exchange factor activity	17	POPULUS_EUPHRATICA_19709,POPULUS_EUPHRATICA_30681,POPULUS_EUPHRATICA_08989,POPULUS_EUPHRATICA_02558,POPULUS_EUPHRATICA_15033_2,POPULUS_EUPHRATICA_06275,POPULUS_EUPHRATICA_21257,POPULUS_EUPHRATICA_11054,POPULUS_EUPHRATICA_26851,POPULUS_EUPHRATICA_03156,POPULUS_EUPHRATICA_02557,POPULUS_EUPHRATICA_33157,POPULUS_EUPHRATICA_24887,POPULUS_EUPHRATICA_35670,POPULUS_EUPHRATICA_32088,POPULUS_EUPHRATICA_084…
Molecular Function	GO:1901363	heterocyclic compound binding	7935	POPULUS_EUPHRATICA_18804,novel.510,POPULUS_EUPHRATICA_14003,POPULUS_EUPHRATICA_07017,POPULUS_EUPHRATICA_21032,POPULUS_EUPHRATICA_17163,POPULUS_EUPHRATICA_30351_2,POPULUS_EUPHRATICA_16343,POPULUS_EUPHRATICA_19609,POPULUS_EUPHRATICA_28779,POPULUS_EUPHRATICA_22502,POPULUS_EUPHRATICA_19734,POPULUS_EUPHRATICA_35453,POPULUS_EUPHRATICA_08943,POPULUS_EUPHRATICA_29643,POPULUS_EUPHRATICA_00265,POPULUS_EUPH…
Molecular Function	GO:0016787	hydrolase activity	2004	POPULUS_EUPHRATICA_03283,POPULUS_EUPHRATICA_11882,POPULUS_EUPHRATICA_23342,POPULUS_EUPHRATICA_15768,POPULUS_EUPHRATICA_10420,POPULUS_EUPHRATICA_08587,POPULUS_EUPHRATICA_27359,POPULUS_EUPHRATICA_25170,POPULUS_EUPHRATICA_00167,POPULUS_EUPHRATICA_32342,POPULUS_EUPHRATICA_36028,POPULUS_EUPHRATICA_22729,POPULUS_EUPHRATICA_31698,POPULUS_EUPHRATICA_19238,POPULUS_EUPHRATICA_19228,POPULUS_EUPHRATICA_05481…
Molecular Function	GO:0043167	ion binding	4689	POPULUS_EUPHRATICA_04166,POPULUS_EUPHRATICA_35314,POPULUS_EUPHRATICA_07489,POPULUS_EUPHRATICA_29419,POPULUS_EUPHRATICA_10393,POPULUS_EUPHRATICA_06118,POPULUS_EUPHRATICA_24854,POPULUS_EUPHRATICA_33954,POPULUS_EUPHRATICA_00346_2,POPULUS_EUPHRATICA_32475,POPULUS_EUPHRATICA_33401,POPULUS_EUPHRATICA_16519,POPULUS_EUPHRATICA_06200,POPULUS_EUPHRATICA_26263,POPULUS_EUPHRATICA_35525,POPULUS_EUPHRATICA_198…
Molecular Function	GO:0016853	isomerase activity	132	POPULUS_EUPHRATICA_11143,POPULUS_EUPHRATICA_24613,POPULUS_EUPHRATICA_27619,POPULUS_EUPHRATICA_01194,POPULUS_EUPHRATICA_32728 POPULUS_EUPHRATICA_00989,POPULUS_EUPHRATICA_25832,POPULUS_EUPHRATICA_35573,POPULUS_EUPHRATICA_33773,POPULUS_EUPHRATICA_28892,POPULUS_EUPHRATICA_35987,POPULUS_EUPHRATICA_11948,POPULUS_EUPHRATICA_35599,POPULUS_EUPHRATICA_35722,POPULUS_EUPHRATICA_13946,POPULUS_EUPHRATICA_20163…
Molecular Function	GO:0016874	ligase activity	136	POPULUS_EUPHRATICA_34342,POPULUS_EUPHRATICA_05613,POPULUS_EUPHRATICA_09364_2 POPULUS_EUPHRATICA_25269,POPULUS_EUPHRATICA_10643 POPULUS_EUPHRATICA_20058,POPULUS_EUPHRATICA_13091,POPULUS_EUPHRATICA_05876,POPULUS_EUPHRATICA_13586,POPULUS_EUPHRATICA_07360,POPULUS_EUPHRATICA_07626,POPULUS_EUPHRATICA_03388,POPULUS_EUPHRATICA_01689,POPULUS_EUPHRATICA_33392,POPULUS_EUPHRATICA_29941,POPULUS_EUPHRATICA_224…
Molecular Function	GO:0008289	lipid binding	27	POPULUS_EUPHRATICA_07037,POPULUS_EUPHRATICA_02427,POPULUS_EUPHRATICA_25072,POPULUS_EUPHRATICA_29150,POPULUS_EUPHRATICA_04102,POPULUS_EUPHRATICA_18078,POPULUS_EUPHRATICA_34072,POPULUS_EUPHRATICA_12588,POPULUS_EUPHRATICA_02568,POPULUS_EUPHRATICA_22206,POPULUS_EUPHRATICA_20600,POPULUS_EUPHRATICA_04101,POPULUS_EUPHRATICA_27316_1,POPULUS_EUPHRATICA_28760,POPULUS_EUPHRATICA_07038,POPULUS_EUPHRATICA_312…
Molecular Function	GO:0016829	lyase activity	206	POPULUS_EUPHRATICA_34063,POPULUS_EUPHRATICA_20289,POPULUS_EUPHRATICA_00734,POPULUS_EUPHRATICA_07614,POPULUS_EUPHRATICA_16670,POPULUS_EUPHRATICA_14057,POPULUS_EUPHRATICA_26027,POPULUS_EUPHRATICA_17199,POPULUS_EUPHRATICA_18467,POPULUS_EUPHRATICA_24089,POPULUS_EUPHRATICA_31554,POPULUS_EUPHRATICA_20288,POPULUS_EUPHRATICA_26274,POPULUS_EUPHRATICA_33784,POPULUS_EUPHRATICA_27376,POPULUS_EUPHRATICA_32727…
Molecular Function	GO:0044877	macromolecular complex binding	124	POPULUS_EUPHRATICA_36151,POPULUS_EUPHRATICA_22968,POPULUS_EUPHRATICA_30779_1,POPULUS_EUPHRATICA_10960,POPULUS_EUPHRATICA_36276,POPULUS_EUPHRATICA_22619,POPULUS_EUPHRATICA_06014,POPULUS_EUPHRATICA_08741,POPULUS_EUPHRATICA_28905,POPULUS_EUPHRATICA_34122,POPULUS_EUPHRATICA_08727_2,POPULUS_EUPHRATICA_25064,POPULUS_EUPHRATICA_35526,POPULUS_EUPHRATICA_28867,POPULUS_EUPHRATICA_25222,POPULUS_EUPHRATICA_3…
Molecular Function	GO:0051540	metal cluster binding	24	POPULUS_EUPHRATICA_34246,POPULUS_EUPHRATICA_14351_2,POPULUS_EUPHRATICA_07418,POPULUS_EUPHRATICA_29581,POPULUS_EUPHRATICA_04278,POPULUS_EUPHRATICA_33714,POPULUS_EUPHRATICA_34574,POPULUS_EUPHRATICA_08100,POPULUS_EUPHRATICA_31429_1,POPULUS_EUPHRATICA_12694,POPULUS_EUPHRATICA_34239,POPULUS_EUPHRATICA_16501,POPULUS_EUPHRATICA_10862,POPULUS_EUPHRATICA_34245,POPULUS_EUPHRATICA_28289,POPULUS_EUPHRATICA_0…
Molecular Function	GO:0097159	organic cyclic compound binding	7935	POPULUS_EUPHRATICA_36207,POPULUS_EUPHRATICA_00108,POPULUS_EUPHRATICA_20587,POPULUS_EUPHRATICA_17775,POPULUS_EUPHRATICA_10207_2,POPULUS_EUPHRATICA_28187,POPULUS_EUPHRATICA_31791,POPULUS_EUPHRATICA_13899,POPULUS_EUPHRATICA_16688,POPULUS_EUPHRATICA_19505,POPULUS_EUPHRATICA_18602,POPULUS_EUPHRATICA_13266,POPULUS_EUPHRATICA_00337,POPULUS_EUPHRATICA_12524,POPULUS_EUPHRATICA_05562,POPULUS_EUPHRATICA_237…
Molecular Function	GO:0016491	oxidoreductase activity	798	POPULUS_EUPHRATICA_24244,POPULUS_EUPHRATICA_24130,POPULUS_EUPHRATICA_36072,POPULUS_EUPHRATICA_09725,POPULUS_EUPHRATICA_26960,POPULUS_EUPHRATICA_32598,POPULUS_EUPHRATICA_25987,POPULUS_EUPHRATICA_00152,POPULUS_EUPHRATICA_26104,POPULUS_EUPHRATICA_19202,POPULUS_EUPHRATICA_04708,POPULUS_EUPHRATICA_09188,POPULUS_EUPHRATICA_12388,POPULUS_EUPHRATICA_02354,POPULUS_EUPHRATICA_08476,POPULUS_EUPHRATICA_30170…
Molecular Function	GO:0001871	pattern binding	11	POPULUS_EUPHRATICA_34761,POPULUS_EUPHRATICA_25514,POPULUS_EUPHRATICA_35041_1,POPULUS_EUPHRATICA_29999,POPULUS_EUPHRATICA_26220,POPULUS_EUPHRATICA_10093,POPULUS_EUPHRATICA_10454,POPULUS_EUPHRATICA_17979,POPULUS_EUPHRATICA_11113,POPULUS_EUPHRATICA_10092,POPULUS_EUPHRATICA_24695
Molecular Function	GO:0005515	protein binding	444	POPULUS_EUPHRATICA_19479 POPULUS_EUPHRATICA_36108,POPULUS_EUPHRATICA_19234 POPULUS_EUPHRATICA_36151,POPULUS_EUPHRATICA_22968,POPULUS_EUPHRATICA_30779_1,POPULUS_EUPHRATICA_10960,POPULUS_EUPHRATICA_36276,POPULUS_EUPHRATICA_22619,POPULUS_EUPHRATICA_06014,POPULUS_EUPHRATICA_08741,POPULUS_EUPHRATICA_28905,POPULUS_EUPHRATICA_34122,POPULUS_EUPHRATICA_08727_2,POPULUS_EUPHRATICA_25064,POPULUS_EUPHRATICA_3…
Molecular Function	GO:0004872	receptor activity	53	POPULUS_EUPHRATICA_04446,POPULUS_EUPHRATICA_04442,POPULUS_EUPHRATICA_20859_1,POPULUS_EUPHRATICA_03812,POPULUS_EUPHRATICA_20589,POPULUS_EUPHRATICA_26490,POPULUS_EUPHRATICA_26071,POPULUS_EUPHRATICA_15560,POPULUS_EUPHRATICA_18236,POPULUS_EUPHRATICA_07025,POPULUS_EUPHRATICA_05284,POPULUS_EUPHRATICA_22524,POPULUS_EUPHRATICA_15225,POPULUS_EUPHRATICA_02413,POPULUS_EUPHRATICA_17589,POPULUS_EUPHRATICA_072…
Molecular Function	GO:0004871	signal transducer activity	75	POPULUS_EUPHRATICA_11804,POPULUS_EUPHRATICA_12704,POPULUS_EUPHRATICA_07278,POPULUS_EUPHRATICA_36475,POPULUS_EUPHRATICA_30295_1,POPULUS_EUPHRATICA_06676,POPULUS_EUPHRATICA_04441,POPULUS_EUPHRATICA_32485,POPULUS_EUPHRATICA_26487,POPULUS_EUPHRATICA_03812,POPULUS_EUPHRATICA_20859_1,POPULUS_EUPHRATICA_26071,POPULUS_EUPHRATICA_15560,POPULUS_EUPHRATICA_26490,POPULUS_EUPHRATICA_20589,POPULUS_EUPHRATICA_1…
Molecular Function	GO:0036094	small molecule binding	4887	POPULUS_EUPHRATICA_19202,POPULUS_EUPHRATICA_33272,POPULUS_EUPHRATICA_00927,POPULUS_EUPHRATICA_23009_3,POPULUS_EUPHRATICA_31505,POPULUS_EUPHRATICA_16473,POPULUS_EUPHRATICA_05776_1,POPULUS_EUPHRATICA_18149,POPULUS_EUPHRATICA_18434,POPULUS_EUPHRATICA_16072_1,POPULUS_EUPHRATICA_03785,POPULUS_EUPHRATICA_21749,POPULUS_EUPHRATICA_29337,POPULUS_EUPHRATICA_06426,POPULUS_EUPHRATICA_16472,POPULUS_EUPHRATICA…
Molecular Function	GO:0022892	substrate-specific transporter activity	384	POPULUS_EUPHRATICA_07112,POPULUS_EUPHRATICA_19834,POPULUS_EUPHRATICA_05390,POPULUS_EUPHRATICA_33199,POPULUS_EUPHRATICA_03719,POPULUS_EUPHRATICA_05294,POPULUS_EUPHRATICA_36326,POPULUS_EUPHRATICA_07371,POPULUS_EUPHRATICA_15514,POPULUS_EUPHRATICA_15432,POPULUS_EUPHRATICA_21913,POPULUS_EUPHRATICA_08535,POPULUS_EUPHRATICA_36024,POPULUS_EUPHRATICA_26251,POPULUS_EUPHRATICA_06891,POPULUS_EUPHRATICA_35907…
Molecular Function	GO:0000990	transcription factor activity, core RNA polymerase binding	16	POPULUS_EUPHRATICA_11361,POPULUS_EUPHRATICA_27239,POPULUS_EUPHRATICA_18686,POPULUS_EUPHRATICA_15789,POPULUS_EUPHRATICA_28655,POPULUS_EUPHRATICA_34886_2,POPULUS_EUPHRATICA_08938,POPULUS_EUPHRATICA_30164,POPULUS_EUPHRATICA_28643,POPULUS_EUPHRATICA_12373_1,POPULUS_EUPHRATICA_18650,POPULUS_EUPHRATICA_15871,POPULUS_EUPHRATICA_01832,POPULUS_EUPHRATICA_18717,POPULUS_EUPHRATICA_18685,POPULUS_EUPHRATICA_3…
Molecular Function	GO:0000989	transcription factor activity, transcription factor binding	40	POPULUS_EUPHRATICA_24324,POPULUS_EUPHRATICA_28120,POPULUS_EUPHRATICA_30679,POPULUS_EUPHRATICA_34259,POPULUS_EUPHRATICA_03589,POPULUS_EUPHRATICA_15529,POPULUS_EUPHRATICA_22133,POPULUS_EUPHRATICA_29452,POPULUS_EUPHRATICA_13225_1,POPULUS_EUPHRATICA_03535,POPULUS_EUPHRATICA_11626,POPULUS_EUPHRATICA_06447,POPULUS_EUPHRATICA_11523,POPULUS_EUPHRATICA_04299,POPULUS_EUPHRATICA_13379,POPULUS_EUPHRATICA_249…
Molecular Function	GO:0016740	transferase activity	2924	POPULUS_EUPHRATICA_21470,POPULUS_EUPHRATICA_11748,POPULUS_EUPHRATICA_29347,POPULUS_EUPHRATICA_13611,POPULUS_EUPHRATICA_23466,POPULUS_EUPHRATICA_24513,POPULUS_EUPHRATICA_22262,POPULUS_EUPHRATICA_28010,POPULUS_EUPHRATICA_11762,POPULUS_EUPHRATICA_10380,POPULUS_EUPHRATICA_11184,POPULUS_EUPHRATICA_36338,POPULUS_EUPHRATICA_29348_1,POPULUS_EUPHRATICA_25594,POPULUS_EUPHRATICA_22260,POPULUS_EUPHRATICA_134…
Molecular Function	GO:0022857	transmembrane transporter activity	1143	POPULUS_EUPHRATICA_36402,POPULUS_EUPHRATICA_22136,POPULUS_EUPHRATICA_23573,POPULUS_EUPHRATICA_23564,POPULUS_EUPHRATICA_34023,POPULUS_EUPHRATICA_04164,POPULUS_EUPHRATICA_08001,POPULUS_EUPHRATICA_20670,POPULUS_EUPHRATICA_27211,POPULUS_EUPHRATICA_34702,POPULUS_EUPHRATICA_28159,POPULUS_EUPHRATICA_12702,POPULUS_EUPHRATICA_04265,POPULUS_EUPHRATICA_09741,POPULUS_EUPHRATICA_10089,POPULUS_EUPHRATICA_22203…
Cellular Component	GO:0044464	cell part	3981	POPULUS_EUPHRATICA_36584,POPULUS_EUPHRATICA_31526,POPULUS_EUPHRATICA_22743,POPULUS_EUPHRATICA_10479_1,POPULUS_EUPHRATICA_09946,POPULUS_EUPHRATICA_12845,POPULUS_EUPHRATICA_23906,POPULUS_EUPHRATICA_04618,POPULUS_EUPHRATICA_19565,POPULUS_EUPHRATICA_12520,POPULUS_EUPHRATICA_12483,POPULUS_EUPHRATICA_13908,POPULUS_EUPHRATICA_15190,POPULUS_EUPHRATICA_22135,POPULUS_EUPHRATICA_12900,POPULUS_EUPHRATICA_195…
Cellular Component	GO:0071944	cell periphery	186	POPULUS_EUPHRATICA_10848,POPULUS_EUPHRATICA_03704,POPULUS_EUPHRATICA_02785,POPULUS_EUPHRATICA_15268,POPULUS_EUPHRATICA_16945,POPULUS_EUPHRATICA_10025,POPULUS_EUPHRATICA_02384,POPULUS_EUPHRATICA_23475,POPULUS_EUPHRATICA_26205,POPULUS_EUPHRATICA_11339,POPULUS_EUPHRATICA_02783,POPULUS_EUPHRATICA_10898,POPULUS_EUPHRATICA_35869,POPULUS_EUPHRATICA_27020,POPULUS_EUPHRATICA_15210,POPULUS_EUPHRATICA_19223…
Cellular Component	GO:0000785	chromatin	5	POPULUS_EUPHRATICA_26507,POPULUS_EUPHRATICA_30353,POPULUS_EUPHRATICA_06687,POPULUS_EUPHRATICA_15212,POPULUS_EUPHRATICA_12930
Cellular Component	GO:0048475	coated membrane	42	POPULUS_EUPHRATICA_01684,POPULUS_EUPHRATICA_15468,POPULUS_EUPHRATICA_29964,POPULUS_EUPHRATICA_06316,POPULUS_EUPHRATICA_01423,POPULUS_EUPHRATICA_12452,POPULUS_EUPHRATICA_12726,POPULUS_EUPHRATICA_13179,POPULUS_EUPHRATICA_24693,POPULUS_EUPHRATICA_07252,POPULUS_EUPHRATICA_18172,POPULUS_EUPHRATICA_09850,POPULUS_EUPHRATICA_30427,POPULUS_EUPHRATICA_25913,POPULUS_EUPHRATICA_35036,POPULUS_EUPHRATICA_19760…
Cellular Component	GO:0012505	endomembrane system	140	POPULUS_EUPHRATICA_19030_1,POPULUS_EUPHRATICA_08239,POPULUS_EUPHRATICA_17696_2,POPULUS_EUPHRATICA_29964,POPULUS_EUPHRATICA_15468,POPULUS_EUPHRATICA_01684,POPULUS_EUPHRATICA_26578,POPULUS_EUPHRATICA_30426,POPULUS_EUPHRATICA_01423,POPULUS_EUPHRATICA_06316,POPULUS_EUPHRATICA_24693,POPULUS_EUPHRATICA_06159_1,POPULUS_EUPHRATICA_13179,POPULUS_EUPHRATICA_09850,POPULUS_EUPHRATICA_35862,POPULUS_EUPHRATICA…
Cellular Component	GO:0005789	endoplasmic reticulum membrane	14	POPULUS_EUPHRATICA_29906,POPULUS_EUPHRATICA_23628,POPULUS_EUPHRATICA_17430,POPULUS_EUPHRATICA_18680,POPULUS_EUPHRATICA_01078,POPULUS_EUPHRATICA_29023 POPULUS_EUPHRATICA_11882,POPULUS_EUPHRATICA_05363_2 POPULUS_EUPHRATICA_01078,POPULUS_EUPHRATICA_18680,POPULUS_EUPHRATICA_29023,POPULUS_EUPHRATICA_17430,POPULUS_EUPHRATICA_29906,POPULUS_EUPHRATICA_23628
Cellular Component	GO:0031975	envelope	51	POPULUS_EUPHRATICA_28970,novel.285,POPULUS_EUPHRATICA_30861,POPULUS_EUPHRATICA_32714,POPULUS_EUPHRATICA_19493,POPULUS_EUPHRATICA_01215,POPULUS_EUPHRATICA_27269,POPULUS_EUPHRATICA_35185,POPULUS_EUPHRATICA_33832,POPULUS_EUPHRATICA_00190_2,POPULUS_EUPHRATICA_00190_1,POPULUS_EUPHRATICA_06910,POPULUS_EUPHRATICA_32677,POPULUS_EUPHRATICA_20450,POPULUS_EUPHRATICA_22985,POPULUS_EUPHRATICA_01558,POPULUS_EU…
Cellular Component	GO:0019898	extrinsic component of membrane	5	POPULUS_EUPHRATICA_05134,POPULUS_EUPHRATICA_11503,POPULUS_EUPHRATICA_31780,POPULUS_EUPHRATICA_14362,POPULUS_EUPHRATICA_28368
Cellular Component	GO:0005622	intracellular	1666	POPULUS_EUPHRATICA_12804,POPULUS_EUPHRATICA_26708,POPULUS_EUPHRATICA_03187,POPULUS_EUPHRATICA_03061,POPULUS_EUPHRATICA_03815,POPULUS_EUPHRATICA_26882,POPULUS_EUPHRATICA_16555,POPULUS_EUPHRATICA_25914,POPULUS_EUPHRATICA_24031,POPULUS_EUPHRATICA_09830,POPULUS_EUPHRATICA_12957_1,POPULUS_EUPHRATICA_29190,POPULUS_EUPHRATICA_25120,POPULUS_EUPHRATICA_14742,POPULUS_EUPHRATICA_01612,POPULUS_EUPHRATICA_297…
Cellular Component	GO:0043229	intracellular organelle	1751	POPULUS_EUPHRATICA_35185,POPULUS_EUPHRATICA_08239,POPULUS_EUPHRATICA_04422,POPULUS_EUPHRATICA_23628,POPULUS_EUPHRATICA_23500,POPULUS_EUPHRATICA_32751,POPULUS_EUPHRATICA_27405,POPULUS_EUPHRATICA_29151_2,POPULUS_EUPHRATICA_02706,POPULUS_EUPHRATICA_23023,POPULUS_EUPHRATICA_33048,POPULUS_EUPHRATICA_06447,POPULUS_EUPHRATICA_06159_1,POPULUS_EUPHRATICA_13416,POPULUS_EUPHRATICA_08667,POPULUS_EUPHRATICA_1…
Cellular Component	GO:0044446	intracellular organelle part	615	POPULUS_EUPHRATICA_10967,POPULUS_EUPHRATICA_05831,novel.506,POPULUS_EUPHRATICA_27771,POPULUS_EUPHRATICA_15801,POPULUS_EUPHRATICA_28377,POPULUS_EUPHRATICA_30196,POPULUS_EUPHRATICA_31866,POPULUS_EUPHRATICA_10597,POPULUS_EUPHRATICA_06687,POPULUS_EUPHRATICA_04337_2,POPULUS_EUPHRATICA_33169,POPULUS_EUPHRATICA_06447,POPULUS_EUPHRATICA_29452,POPULUS_EUPHRATICA_09106,POPULUS_EUPHRATICA_02744,POPULUS_EUPH…
Cellular Component	GO:0031224	intrinsic component of membrane	43	POPULUS_EUPHRATICA_26929,POPULUS_EUPHRATICA_17430,POPULUS_EUPHRATICA_27418,POPULUS_EUPHRATICA_17310,POPULUS_EUPHRATICA_23628,POPULUS_EUPHRATICA_29906,POPULUS_EUPHRATICA_30000,POPULUS_EUPHRATICA_03187,POPULUS_EUPHRATICA_29025,POPULUS_EUPHRATICA_28840,POPULUS_EUPHRATICA_28937,POPULUS_EUPHRATICA_02955,POPULUS_EUPHRATICA_33189,POPULUS_EUPHRATICA_29023,POPULUS_EUPHRATICA_30924,POPULUS_EUPHRATICA_30730…
Cellular Component	GO:0044424	intracellular part	3624	POPULUS_EUPHRATICA_14887,POPULUS_EUPHRATICA_10967,POPULUS_EUPHRATICA_34683,POPULUS_EUPHRATICA_04275,POPULUS_EUPHRATICA_31955,POPULUS_EUPHRATICA_31057_1,POPULUS_EUPHRATICA_14109,POPULUS_EUPHRATICA_19478,POPULUS_EUPHRATICA_32751,POPULUS_EUPHRATICA_02000,POPULUS_EUPHRATICA_34237,POPULUS_EUPHRATICA_02706 POPULUS_EUPHRATICA_30353,POPULUS_EUPHRATICA_06687,POPULUS_EUPHRATICA_15212,POPULUS_EUPHRATICA_129…
Cellular Component	GO:0031300	intrinsic component of organelle membrane	34	POPULUS_EUPHRATICA_29906,POPULUS_EUPHRATICA_23628,POPULUS_EUPHRATICA_17430,POPULUS_EUPHRATICA_18680,POPULUS_EUPHRATICA_01078,POPULUS_EUPHRATICA_29023 POPULUS_EUPHRATICA_02955 POPULUS_EUPHRATICA_28937,POPULUS_EUPHRATICA_29025 POPULUS_EUPHRATICA_28937,POPULUS_EUPHRATICA_29906,POPULUS_EUPHRATICA_23628,POPULUS_EUPHRATICA_29025,POPULUS_EUPHRATICA_03187,POPULUS_EUPHRATICA_28840,POPULUS_EUPHRATICA_27418…
Cellular Component	GO:0044425	membrane part	1329	POPULUS_EUPHRATICA_06351,POPULUS_EUPHRATICA_19793,POPULUS_EUPHRATICA_06316,POPULUS_EUPHRATICA_19760,POPULUS_EUPHRATICA_24693,POPULUS_EUPHRATICA_09850,POPULUS_EUPHRATICA_18172,POPULUS_EUPHRATICA_16429,POPULUS_EUPHRATICA_17696_2,POPULUS_EUPHRATICA_35036,POPULUS_EUPHRATICA_01684 POPULUS_EUPHRATICA_11503,POPULUS_EUPHRATICA_14362,POPULUS_EUPHRATICA_31780,POPULUS_EUPHRATICA_05134,POPULUS_EUPHRATICA_283…
Cellular Component	GO:0098796	membrane protein complex	227	POPULUS_EUPHRATICA_06910,POPULUS_EUPHRATICA_00792,POPULUS_EUPHRATICA_01293,POPULUS_EUPHRATICA_17880,POPULUS_EUPHRATICA_10089,POPULUS_EUPHRATICA_17982,POPULUS_EUPHRATICA_15834,POPULUS_EUPHRATICA_27555,POPULUS_EUPHRATICA_32958,POPULUS_EUPHRATICA_14057,POPULUS_EUPHRATICA_36159,POPULUS_EUPHRATICA_23564,POPULUS_EUPHRATICA_36395,POPULUS_EUPHRATICA_20450,POPULUS_EUPHRATICA_36573 novel.285 POPULUS_EUPHRA…
Cellular Component	GO:0098589	membrane region	11	POPULUS_EUPHRATICA_01684,POPULUS_EUPHRATICA_35036,POPULUS_EUPHRATICA_17696_2,POPULUS_EUPHRATICA_18172,POPULUS_EUPHRATICA_16429,POPULUS_EUPHRATICA_09850,POPULUS_EUPHRATICA_24693,POPULUS_EUPHRATICA_19760,POPULUS_EUPHRATICA_06316,POPULUS_EUPHRATICA_06351,POPULUS_EUPHRATICA_19793
Cellular Component	GO:0043227	membrane-bounded organelle	1163	POPULUS_EUPHRATICA_29023,POPULUS_EUPHRATICA_26688,POPULUS_EUPHRATICA_03564,POPULUS_EUPHRATICA_14813,POPULUS_EUPHRATICA_11882,POPULUS_EUPHRATICA_24705,POPULUS_EUPHRATICA_24044,POPULUS_EUPHRATICA_03480_1,POPULUS_EUPHRATICA_22774,POPULUS_EUPHRATICA_01078,POPULUS_EUPHRATICA_01096,POPULUS_EUPHRATICA_22203,POPULUS_EUPHRATICA_29547,POPULUS_EUPHRATICA_33483,POPULUS_EUPHRATICA_12375,POPULUS_EUPHRATICA_174…
Cellular Component	GO:0044455	mitochondrial membrane part	20	novel.285,POPULUS_EUPHRATICA_04618,POPULUS_EUPHRATICA_22985,POPULUS_EUPHRATICA_12520 POPULUS_EUPHRATICA_33832,POPULUS_EUPHRATICA_03837,POPULUS_EUPHRATICA_01215,novel.186 POPULUS_EUPHRATICA_22985,POPULUS_EUPHRATICA_30861,novel.285,POPULUS_EUPHRATICA_04817,POPULUS_EUPHRATICA_20450,POPULUS_EUPHRATICA_06910,POPULUS_EUPHRATICA_04618,POPULUS_EUPHRATICA_12520,POPULUS_EUPHRATICA_12350,POPULUS_EUPHRATICA_…
Cellular Component	GO:0044453	nuclear membrane part	1	POPULUS_EUPHRATICA_02955
Cellular Component	GO:0070469	respiratory chain	12	POPULUS_EUPHRATICA_22985 novel.285 POPULUS_EUPHRATICA_12520,POPULUS_EUPHRATICA_22985,POPULUS_EUPHRATICA_04618,novel.285 POPULUS_EUPHRATICA_04618,POPULUS_EUPHRATICA_12520 novel.285,POPULUS_EUPHRATICA_04618,POPULUS_EUPHRATICA_22985,POPULUS_EUPHRATICA_12520
Cellular Component	GO:0043228	non-membrane-bounded organelle	448	POPULUS_EUPHRATICA_00778,POPULUS_EUPHRATICA_00749,POPULUS_EUPHRATICA_13792,POPULUS_EUPHRATICA_26422,POPULUS_EUPHRATICA_18304,POPULUS_EUPHRATICA_01779,POPULUS_EUPHRATICA_24293,POPULUS_EUPHRATICA_02294,POPULUS_EUPHRATICA_27673,POPULUS_EUPHRATICA_01571,POPULUS_EUPHRATICA_27771,POPULUS_EUPHRATICA_36487,POPULUS_EUPHRATICA_28265,novel.439,POPULUS_EUPHRATICA_20536,POPULUS_EUPHRATICA_21397,POPULUS_EUPHRA…
Cellular Component	GO:0044422	organelle part	614	POPULUS_EUPHRATICA_06297,POPULUS_EUPHRATICA_29272,POPULUS_EUPHRATICA_06316,POPULUS_EUPHRATICA_12375,POPULUS_EUPHRATICA_33483,POPULUS_EUPHRATICA_13179,POPULUS_EUPHRATICA_29547,POPULUS_EUPHRATICA_36180,POPULUS_EUPHRATICA_29025,POPULUS_EUPHRATICA_09301,POPULUS_EUPHRATICA_05240,POPULUS_EUPHRATICA_29964,POPULUS_EUPHRATICA_06100,POPULUS_EUPHRATICA_01684,POPULUS_EUPHRATICA_19760,POPULUS_EUPHRATICA_21322…
Cellular Component	GO:0043234	protein complex	484	POPULUS_EUPHRATICA_18742,POPULUS_EUPHRATICA_15719 POPULUS_EUPHRATICA_01521,POPULUS_EUPHRATICA_17668,POPULUS_EUPHRATICA_35974,POPULUS_EUPHRATICA_04356,POPULUS_EUPHRATICA_34683,POPULUS_EUPHRATICA_12375,POPULUS_EUPHRATICA_06297,POPULUS_EUPHRATICA_15190,POPULUS_EUPHRATICA_01078,POPULUS_EUPHRATICA_23330,POPULUS_EUPHRATICA_18972,POPULUS_EUPHRATICA_14584,POPULUS_EUPHRATICA_02122,POPULUS_EUPHRATICA_32751…
Cellular Component	GO:0032993	protein-DNA complex	1	POPULUS_EUPHRATICA_12971
Cellular Component	GO:0030529	ribonucleoprotein complex	34	POPULUS_EUPHRATICA_04019,novel.1218 POPULUS_EUPHRATICA_26594,POPULUS_EUPHRATICA_22265,POPULUS_EUPHRATICA_22528,POPULUS_EUPHRATICA_13482,POPULUS_EUPHRATICA_06532 POPULUS_EUPHRATICA_05720_4 POPULUS_EUPHRATICA_16338,POPULUS_EUPHRATICA_28054,POPULUS_EUPHRATICA_29389 POPULUS_EUPHRATICA_06532,POPULUS_EUPHRATICA_13482,POPULUS_EUPHRATICA_22265,POPULUS_EUPHRATICA_22528 POPULUS_EUPHRATICA_30620,POPULUS_EUP…
Cellular Component	GO:0019867	outer membrane	19	POPULUS_EUPHRATICA_33832,POPULUS_EUPHRATICA_35185,POPULUS_EUPHRATICA_05240,POPULUS_EUPHRATICA_36180,POPULUS_EUPHRATICA_11736,POPULUS_EUPHRATICA_01215,POPULUS_EUPHRATICA_28970,POPULUS_EUPHRATICA_22529,POPULUS_EUPHRATICA_03837,POPULUS_EUPHRATICA_23684,POPULUS_EUPHRATICA_05250,POPULUS_EUPHRATICA_07576,novel.186,POPULUS_EUPHRATICA_29787,POPULUS_EUPHRATICA_21322,POPULUS_EUPHRATICA_01557,POPULUS_EUPHRA…
Cellular Component	GO:0098552	side of membrane	5	POPULUS_EUPHRATICA_31780,POPULUS_EUPHRATICA_11503,POPULUS_EUPHRATICA_14362,POPULUS_EUPHRATICA_05134,POPULUS_EUPHRATICA_28368
Cellular Component	GO:0042175	nuclear outer membrane-endoplasmic reticulum membrane network	17	POPULUS_EUPHRATICA_29906,POPULUS_EUPHRATICA_03061,POPULUS_EUPHRATICA_23628,POPULUS_EUPHRATICA_17430,POPULUS_EUPHRATICA_06297,POPULUS_EUPHRATICA_05363_2,POPULUS_EUPHRATICA_31889_1,POPULUS_EUPHRATICA_12375,POPULUS_EUPHRATICA_13078,POPULUS_EUPHRATICA_27468,POPULUS_EUPHRATICA_01078,POPULUS_EUPHRATICA_18680,POPULUS_EUPHRATICA_19738,POPULUS_EUPHRATICA_07761,POPULUS_EUPHRATICA_29023,POPULUS_EUPHRATICA_1…
Cellular Component	GO:0043233	organelle lumen	103	POPULUS_EUPHRATICA_10967,POPULUS_EUPHRATICA_05831,novel.506,POPULUS_EUPHRATICA_27771,POPULUS_EUPHRATICA_15801,POPULUS_EUPHRATICA_28377,POPULUS_EUPHRATICA_30196,POPULUS_EUPHRATICA_31866,POPULUS_EUPHRATICA_10597,POPULUS_EUPHRATICA_06687,POPULUS_EUPHRATICA_04337_2,POPULUS_EUPHRATICA_33169,POPULUS_EUPHRATICA_06447,POPULUS_EUPHRATICA_29452,POPULUS_EUPHRATICA_09106,POPULUS_EUPHRATICA_02744,POPULUS_EUPH…
Cellular Component	GO:0031090	organelle membrane	299	POPULUS_EUPHRATICA_29272,POPULUS_EUPHRATICA_30861,POPULUS_EUPHRATICA_24371,novel.285,POPULUS_EUPHRATICA_06910,POPULUS_EUPHRATICA_19493,POPULUS_EUPHRATICA_06100,POPULUS_EUPHRATICA_22985,POPULUS_EUPHRATICA_02955,POPULUS_EUPHRATICA_04817,POPULUS_EUPHRATICA_20450,POPULUS_EUPHRATICA_27921,POPULUS_EUPHRATICA_12350,POPULUS_EUPHRATICA_12520,POPULUS_EUPHRATICA_12349,POPULUS_EUPHRATICA_04618,POPULUS_EUPHRA…
Cellular Component	GO:1990204	oxidoreductase complex	3	novel.285，POPULUS_EUPHRATICA_04618,POPULUS_EUPHRATICA_12520
Cellular Component	GO:0034357	photosynthetic membrane	81	POPULUS_EUPHRATICA_12560,POPULUS_EUPHRATICA_36570,POPULUS_EUPHRATICA_02851_2,POPULUS_EUPHRATICA_36584,POPULUS_EUPHRATICA_07456,POPULUS_EUPHRATICA_09946,POPULUS_EUPHRATICA_36074,POPULUS_EUPHRATICA_10479_1,POPULUS_EUPHRATICA_22743,POPULUS_EUPHRATICA_22135,POPULUS_EUPHRATICA_15190,POPULUS_EUPHRATICA_21067,POPULUS_EUPHRATICA_02851_1,POPULUS_EUPHRATICA_31810,POPULUS_EUPHRATICA_12483,POPULUS_EUPHRATICA…
Cellular Component	GO:0005886	plasma membrane	78	POPULUS_EUPHRATICA_19760,POPULUS_EUPHRATICA_16393,POPULUS_EUPHRATICA_19793,POPULUS_EUPHRATICA_14362,POPULUS_EUPHRATICA_27889,POPULUS_EUPHRATICA_04225_1,POPULUS_EUPHRATICA_02122,POPULUS_EUPHRATICA_14584,POPULUS_EUPHRATICA_18172,POPULUS_EUPHRATICA_16392,POPULUS_EUPHRATICA_09850,POPULUS_EUPHRATICA_04224,POPULUS_EUPHRATICA_35036,POPULUS_EUPHRATICA_06316,POPULUS_EUPHRATICA_05134,POPULUS_EUPHRATICA_336…
Cellular Component	GO:0044459	plasma membrane part	88	POPULUS_EUPHRATICA_05134,POPULUS_EUPHRATICA_11503,POPULUS_EUPHRATICA_31780,POPULUS_EUPHRATICA_14362,POPULUS_EUPHRATICA_28368 POPULUS_EUPHRATICA_11503,POPULUS_EUPHRATICA_14362,POPULUS_EUPHRATICA_31780,POPULUS_EUPHRATICA_05134,POPULUS_EUPHRATICA_28368 POPULUS_EUPHRATICA_03676,POPULUS_EUPHRATICA_33669 POPULUS_EUPHRATICA_13257,POPULUS_EUPHRATICA_17668,POPULUS_EUPHRATICA_28368,POPULUS_EUPHRATICA_01684…
Cellular Component	GO:0098805	whole membrane	118	POPULUS_EUPHRATICA_15834 POPULUS_EUPHRATICA_04422,POPULUS_EUPHRATICA_08239,POPULUS_EUPHRATICA_19030_1,POPULUS_EUPHRATICA_17696_2,POPULUS_EUPHRATICA_30426,POPULUS_EUPHRATICA_26578,POPULUS_EUPHRATICA_06159_1,POPULUS_EUPHRATICA_29086,POPULUS_EUPHRATICA_08667,POPULUS_EUPHRATICA_16429,POPULUS_EUPHRATICA_35862,POPULUS_EUPHRATICA_25914,POPULUS_EUPHRATICA_06351,POPULUS_EUPHRATICA_35436,POPULUS_EUPHRATICA…
Cellular Component	GO:0031982	vesicle	68	POPULUS_EUPHRATICA_06351,POPULUS_EUPHRATICA_35436,POPULUS_EUPHRATICA_35862,POPULUS_EUPHRATICA_08667,POPULUS_EUPHRATICA_16429,POPULUS_EUPHRATICA_25914,POPULUS_EUPHRATICA_30426,POPULUS_EUPHRATICA_26578,POPULUS_EUPHRATICA_06159_1,POPULUS_EUPHRATICA_29086,POPULUS_EUPHRATICA_19030_1,POPULUS_EUPHRATICA_04422,POPULUS_EUPHRATICA_08239,POPULUS_EUPHRATICA_17696_2,POPULUS_EUPHRATICA_19760,POPULUS_EUPHRATICA…
Molecular Function	GO:0043167	ion binding	4689	POPULUS_EUPHRATICA_04166,POPULUS_EUPHRATICA_35314,POPULUS_EUPHRATICA_07489,POPULUS_EUPHRATICA_29419,POPULUS_EUPHRATICA_10393,POPULUS_EUPHRATICA_06118,POPULUS_EUPHRATICA_24854,POPULUS_EUPHRATICA_33954,POPULUS_EUPHRATICA_00346_2,POPULUS_EUPHRATICA_32475,POPULUS_EUPHRATICA_33401,POPULUS_EUPHRATICA_16519,POPULUS_EUPHRATICA_06200,POPULUS_EUPHRATICA_26263,POPULUS_EUPHRATICA_35525,POPULUS_EUPHRATICA_198…
Molecular Function	GO:0016853	isomerase activity	132	POPULUS_EUPHRATICA_11143,POPULUS_EUPHRATICA_24613,POPULUS_EUPHRATICA_27619,POPULUS_EUPHRATICA_01194,POPULUS_EUPHRATICA_32728 POPULUS_EUPHRATICA_00989,POPULUS_EUPHRATICA_25832,POPULUS_EUPHRATICA_35573,POPULUS_EUPHRATICA_33773,POPULUS_EUPHRATICA_28892,POPULUS_EUPHRATICA_35987,POPULUS_EUPHRATICA_11948,POPULUS_EUPHRATICA_35599,POPULUS_EUPHRATICA_35722,POPULUS_EUPHRATICA_13946,POPULUS_EUPHRATICA_20163…
Molecular Function	GO:0016874	ligase activity	136	POPULUS_EUPHRATICA_34342,POPULUS_EUPHRATICA_05613,POPULUS_EUPHRATICA_09364_2 POPULUS_EUPHRATICA_25269,POPULUS_EUPHRATICA_10643 POPULUS_EUPHRATICA_20058,POPULUS_EUPHRATICA_13091,POPULUS_EUPHRATICA_05876,POPULUS_EUPHRATICA_13586,POPULUS_EUPHRATICA_07360,POPULUS_EUPHRATICA_07626,POPULUS_EUPHRATICA_03388,POPULUS_EUPHRATICA_01689,POPULUS_EUPHRATICA_33392,POPULUS_EUPHRATICA_29941,POPULUS_EUPHRATICA_224…
Molecular Function	GO:0008289	lipid binding	27	POPULUS_EUPHRATICA_07037,POPULUS_EUPHRATICA_02427,POPULUS_EUPHRATICA_25072,POPULUS_EUPHRATICA_29150,POPULUS_EUPHRATICA_04102,POPULUS_EUPHRATICA_18078,POPULUS_EUPHRATICA_34072,POPULUS_EUPHRATICA_12588,POPULUS_EUPHRATICA_02568,POPULUS_EUPHRATICA_22206,POPULUS_EUPHRATICA_20600,POPULUS_EUPHRATICA_04101,POPULUS_EUPHRATICA_27316_1,POPULUS_EUPHRATICA_28760,POPULUS_EUPHRATICA_07038,POPULUS_EUPHRATICA_312…
Molecular Function	GO:0016829	lyase activity	206	POPULUS_EUPHRATICA_34063,POPULUS_EUPHRATICA_20289,POPULUS_EUPHRATICA_00734,POPULUS_EUPHRATICA_07614,POPULUS_EUPHRATICA_16670,POPULUS_EUPHRATICA_14057,POPULUS_EUPHRATICA_26027,POPULUS_EUPHRATICA_17199,POPULUS_EUPHRATICA_18467,POPULUS_EUPHRATICA_24089,POPULUS_EUPHRATICA_31554,POPULUS_EUPHRATICA_20288,POPULUS_EUPHRATICA_26274,POPULUS_EUPHRATICA_33784,POPULUS_EUPHRATICA_27376,POPULUS_EUPHRATICA_32727…
Molecular Function	GO:0044877	macromolecular complex binding	124	POPULUS_EUPHRATICA_36151,POPULUS_EUPHRATICA_22968,POPULUS_EUPHRATICA_30779_1,POPULUS_EUPHRATICA_10960,POPULUS_EUPHRATICA_36276,POPULUS_EUPHRATICA_22619,POPULUS_EUPHRATICA_06014,POPULUS_EUPHRATICA_08741,POPULUS_EUPHRATICA_28905,POPULUS_EUPHRATICA_34122,POPULUS_EUPHRATICA_08727_2,POPULUS_EUPHRATICA_25064,POPULUS_EUPHRATICA_35526,POPULUS_EUPHRATICA_28867,POPULUS_EUPHRATICA_25222,POPULUS_EUPHRATICA_3…
Molecular Function	GO:0051540	metal cluster binding	24	POPULUS_EUPHRATICA_34246,POPULUS_EUPHRATICA_14351_2,POPULUS_EUPHRATICA_07418,POPULUS_EUPHRATICA_29581,POPULUS_EUPHRATICA_04278,POPULUS_EUPHRATICA_33714,POPULUS_EUPHRATICA_34574,POPULUS_EUPHRATICA_08100,POPULUS_EUPHRATICA_31429_1,POPULUS_EUPHRATICA_12694,POPULUS_EUPHRATICA_34239,POPULUS_EUPHRATICA_16501,POPULUS_EUPHRATICA_10862,POPULUS_EUPHRATICA_34245,POPULUS_EUPHRATICA_28289,POPULUS_EUPHRATICA_0…
Molecular Function	GO:0097159	organic cyclic compound binding	7935	POPULUS_EUPHRATICA_36207,POPULUS_EUPHRATICA_00108,POPULUS_EUPHRATICA_20587,POPULUS_EUPHRATICA_17775,POPULUS_EUPHRATICA_10207_2,POPULUS_EUPHRATICA_28187,POPULUS_EUPHRATICA_31791,POPULUS_EUPHRATICA_13899,POPULUS_EUPHRATICA_16688,POPULUS_EUPHRATICA_19505,POPULUS_EUPHRATICA_18602,POPULUS_EUPHRATICA_13266,POPULUS_EUPHRATICA_00337,POPULUS_EUPHRATICA_12524,POPULUS_EUPHRATICA_05562,POPULUS_EUPHRATICA_237…
Molecular Function	GO:0016491	oxidoreductase activity	798	POPULUS_EUPHRATICA_24244,POPULUS_EUPHRATICA_24130,POPULUS_EUPHRATICA_36072,POPULUS_EUPHRATICA_09725,POPULUS_EUPHRATICA_26960,POPULUS_EUPHRATICA_32598,POPULUS_EUPHRATICA_25987,POPULUS_EUPHRATICA_00152,POPULUS_EUPHRATICA_26104,POPULUS_EUPHRATICA_19202,POPULUS_EUPHRATICA_04708,POPULUS_EUPHRATICA_09188,POPULUS_EUPHRATICA_12388,POPULUS_EUPHRATICA_02354,POPULUS_EUPHRATICA_08476,POPULUS_EUPHRATICA_30170…
Molecular Function	GO:0001871	pattern binding	11	POPULUS_EUPHRATICA_34761,POPULUS_EUPHRATICA_25514,POPULUS_EUPHRATICA_35041_1,POPULUS_EUPHRATICA_29999,POPULUS_EUPHRATICA_26220,POPULUS_EUPHRATICA_10093,POPULUS_EUPHRATICA_10454,POPULUS_EUPHRATICA_17979,POPULUS_EUPHRATICA_11113,POPULUS_EUPHRATICA_10092,POPULUS_EUPHRATICA_24695
Molecular Function	GO:0005515	protein binding	444	POPULUS_EUPHRATICA_19479 POPULUS_EUPHRATICA_36108,POPULUS_EUPHRATICA_19234 POPULUS_EUPHRATICA_36151,POPULUS_EUPHRATICA_22968,POPULUS_EUPHRATICA_30779_1,POPULUS_EUPHRATICA_10960,POPULUS_EUPHRATICA_36276,POPULUS_EUPHRATICA_22619,POPULUS_EUPHRATICA_06014,POPULUS_EUPHRATICA_08741,POPULUS_EUPHRATICA_28905,POPULUS_EUPHRATICA_34122,POPULUS_EUPHRATICA_08727_2,POPULUS_EUPHRATICA_25064,POPULUS_EUPHRATICA_3…
Molecular Function	GO:0004872	receptor activity	53	POPULUS_EUPHRATICA_04446,POPULUS_EUPHRATICA_04442,POPULUS_EUPHRATICA_20859_1,POPULUS_EUPHRATICA_03812,POPULUS_EUPHRATICA_20589,POPULUS_EUPHRATICA_26490,POPULUS_EUPHRATICA_26071,POPULUS_EUPHRATICA_15560,POPULUS_EUPHRATICA_18236,POPULUS_EUPHRATICA_07025,POPULUS_EUPHRATICA_05284,POPULUS_EUPHRATICA_22524,POPULUS_EUPHRATICA_15225,POPULUS_EUPHRATICA_02413,POPULUS_EUPHRATICA_17589,POPULUS_EUPHRATICA_072…
Molecular Function	GO:0004871	signal transducer activity	75	POPULUS_EUPHRATICA_11804,POPULUS_EUPHRATICA_12704,POPULUS_EUPHRATICA_07278,POPULUS_EUPHRATICA_36475,POPULUS_EUPHRATICA_30295_1,POPULUS_EUPHRATICA_06676,POPULUS_EUPHRATICA_04441,POPULUS_EUPHRATICA_32485,POPULUS_EUPHRATICA_26487,POPULUS_EUPHRATICA_03812,POPULUS_EUPHRATICA_20859_1,POPULUS_EUPHRATICA_26071,POPULUS_EUPHRATICA_15560,POPULUS_EUPHRATICA_26490,POPULUS_EUPHRATICA_20589,POPULUS_EUPHRATICA_1…
Molecular Function	GO:0036094	small molecule binding	4887	POPULUS_EUPHRATICA_19202,POPULUS_EUPHRATICA_33272,POPULUS_EUPHRATICA_00927,POPULUS_EUPHRATICA_23009_3,POPULUS_EUPHRATICA_31505,POPULUS_EUPHRATICA_16473,POPULUS_EUPHRATICA_05776_1,POPULUS_EUPHRATICA_18149,POPULUS_EUPHRATICA_18434,POPULUS_EUPHRATICA_16072_1,POPULUS_EUPHRATICA_03785,POPULUS_EUPHRATICA_21749,POPULUS_EUPHRATICA_29337,POPULUS_EUPHRATICA_06426,POPULUS_EUPHRATICA_16472,POPULUS_EUPHRATICA…
Molecular Function	GO:0022892	substrate-specific transporter activity	384	POPULUS_EUPHRATICA_07112,POPULUS_EUPHRATICA_19834,POPULUS_EUPHRATICA_05390,POPULUS_EUPHRATICA_33199,POPULUS_EUPHRATICA_03719,POPULUS_EUPHRATICA_05294,POPULUS_EUPHRATICA_36326,POPULUS_EUPHRATICA_07371,POPULUS_EUPHRATICA_15514,POPULUS_EUPHRATICA_15432,POPULUS_EUPHRATICA_21913,POPULUS_EUPHRATICA_08535,POPULUS_EUPHRATICA_36024,POPULUS_EUPHRATICA_26251,POPULUS_EUPHRATICA_06891,POPULUS_EUPHRATICA_35907…
Molecular Function	GO:0000990	transcription factor activity, core RNA polymerase binding	16	POPULUS_EUPHRATICA_11361,POPULUS_EUPHRATICA_27239,POPULUS_EUPHRATICA_18686,POPULUS_EUPHRATICA_15789,POPULUS_EUPHRATICA_28655,POPULUS_EUPHRATICA_34886_2,POPULUS_EUPHRATICA_08938,POPULUS_EUPHRATICA_30164,POPULUS_EUPHRATICA_28643,POPULUS_EUPHRATICA_12373_1,POPULUS_EUPHRATICA_18650,POPULUS_EUPHRATICA_15871,POPULUS_EUPHRATICA_01832,POPULUS_EUPHRATICA_18717,POPULUS_EUPHRATICA_18685,POPULUS_EUPHRATICA_3…
Molecular Function	GO:0000989	transcription factor activity, transcription factor binding	40	POPULUS_EUPHRATICA_24324,POPULUS_EUPHRATICA_28120,POPULUS_EUPHRATICA_30679,POPULUS_EUPHRATICA_34259,POPULUS_EUPHRATICA_03589,POPULUS_EUPHRATICA_15529,POPULUS_EUPHRATICA_22133,POPULUS_EUPHRATICA_29452,POPULUS_EUPHRATICA_13225_1,POPULUS_EUPHRATICA_03535,POPULUS_EUPHRATICA_11626,POPULUS_EUPHRATICA_06447,POPULUS_EUPHRATICA_11523,POPULUS_EUPHRATICA_04299,POPULUS_EUPHRATICA_13379,POPULUS_EUPHRATICA_249…
Molecular Function	GO:0016740	transferase activity	2924	POPULUS_EUPHRATICA_21470,POPULUS_EUPHRATICA_11748,POPULUS_EUPHRATICA_29347,POPULUS_EUPHRATICA_13611,POPULUS_EUPHRATICA_23466,POPULUS_EUPHRATICA_24513,POPULUS_EUPHRATICA_22262,POPULUS_EUPHRATICA_28010,POPULUS_EUPHRATICA_11762,POPULUS_EUPHRATICA_10380,POPULUS_EUPHRATICA_11184,POPULUS_EUPHRATICA_36338,POPULUS_EUPHRATICA_29348_1,POPULUS_EUPHRATICA_25594,POPULUS_EUPHRATICA_22260,POPULUS_EUPHRATICA_134…
Molecular Function	GO:0022857	transmembrane transporter activity	1143	POPULUS_EUPHRATICA_36402,POPULUS_EUPHRATICA_22136,POPULUS_EUPHRATICA_23573,POPULUS_EUPHRATICA_23564,POPULUS_EUPHRATICA_34023,POPULUS_EUPHRATICA_04164,POPULUS_EUPHRATICA_08001,POPULUS_EUPHRATICA_20670,POPULUS_EUPHRATICA_27211,POPULUS_EUPHRATICA_34702,POPULUS_EUPHRATICA_28159,POPULUS_EUPHRATICA_12702,POPULUS_EUPHRATICA_04265,POPULUS_EUPHRATICA_09741,POPULUS_EUPHRATICA_10089,POPULUS_EUPHRATICA_22203…
Cellular Component	GO:0044464	cell part	3981	POPULUS_EUPHRATICA_36584,POPULUS_EUPHRATICA_31526,POPULUS_EUPHRATICA_22743,POPULUS_EUPHRATICA_10479_1,POPULUS_EUPHRATICA_09946,POPULUS_EUPHRATICA_12845,POPULUS_EUPHRATICA_23906,POPULUS_EUPHRATICA_04618,POPULUS_EUPHRATICA_19565,POPULUS_EUPHRATICA_12520,POPULUS_EUPHRATICA_12483,POPULUS_EUPHRATICA_13908,POPULUS_EUPHRATICA_15190,POPULUS_EUPHRATICA_22135,POPULUS_EUPHRATICA_12900,POPULUS_EUPHRATICA_195…
Cellular Component	GO:0071944	cell periphery	186	POPULUS_EUPHRATICA_10848,POPULUS_EUPHRATICA_03704,POPULUS_EUPHRATICA_02785,POPULUS_EUPHRATICA_15268,POPULUS_EUPHRATICA_16945,POPULUS_EUPHRATICA_10025,POPULUS_EUPHRATICA_02384,POPULUS_EUPHRATICA_23475,POPULUS_EUPHRATICA_26205,POPULUS_EUPHRATICA_11339,POPULUS_EUPHRATICA_02783,POPULUS_EUPHRATICA_10898,POPULUS_EUPHRATICA_35869,POPULUS_EUPHRATICA_27020,POPULUS_EUPHRATICA_15210,POPULUS_EUPHRATICA_19223…
Cellular Component	GO:0000785	chromatin	5	POPULUS_EUPHRATICA_26507,POPULUS_EUPHRATICA_30353,POPULUS_EUPHRATICA_06687,POPULUS_EUPHRATICA_15212,POPULUS_EUPHRATICA_12930
Cellular Component	GO:0048475	coated membrane	42	POPULUS_EUPHRATICA_01684,POPULUS_EUPHRATICA_15468,POPULUS_EUPHRATICA_29964,POPULUS_EUPHRATICA_06316,POPULUS_EUPHRATICA_01423,POPULUS_EUPHRATICA_12452,POPULUS_EUPHRATICA_12726,POPULUS_EUPHRATICA_13179,POPULUS_EUPHRATICA_24693,POPULUS_EUPHRATICA_07252,POPULUS_EUPHRATICA_18172,POPULUS_EUPHRATICA_09850,POPULUS_EUPHRATICA_30427,POPULUS_EUPHRATICA_25913,POPULUS_EUPHRATICA_35036,POPULUS_EUPHRATICA_19760…
Cellular Component	GO:0012505	endomembrane system	140	POPULUS_EUPHRATICA_19030_1,POPULUS_EUPHRATICA_08239,POPULUS_EUPHRATICA_17696_2,POPULUS_EUPHRATICA_29964,POPULUS_EUPHRATICA_15468,POPULUS_EUPHRATICA_01684,POPULUS_EUPHRATICA_26578,POPULUS_EUPHRATICA_30426,POPULUS_EUPHRATICA_01423,POPULUS_EUPHRATICA_06316,POPULUS_EUPHRATICA_24693,POPULUS_EUPHRATICA_06159_1,POPULUS_EUPHRATICA_13179,POPULUS_EUPHRATICA_09850,POPULUS_EUPHRATICA_35862,POPULUS_EUPHRATICA…
Cellular Component	GO:0005789	endoplasmic reticulum membrane	14	POPULUS_EUPHRATICA_29906,POPULUS_EUPHRATICA_23628,POPULUS_EUPHRATICA_17430,POPULUS_EUPHRATICA_18680,POPULUS_EUPHRATICA_01078,POPULUS_EUPHRATICA_29023 POPULUS_EUPHRATICA_11882,POPULUS_EUPHRATICA_05363_2 POPULUS_EUPHRATICA_01078,POPULUS_EUPHRATICA_18680,POPULUS_EUPHRATICA_29023,POPULUS_EUPHRATICA_17430,POPULUS_EUPHRATICA_29906,POPULUS_EUPHRATICA_23628
Cellular Component	GO:0031975	envelope	51	POPULUS_EUPHRATICA_28970,novel.285,POPULUS_EUPHRATICA_30861,POPULUS_EUPHRATICA_32714,POPULUS_EUPHRATICA_19493,POPULUS_EUPHRATICA_01215,POPULUS_EUPHRATICA_27269,POPULUS_EUPHRATICA_35185,POPULUS_EUPHRATICA_33832,POPULUS_EUPHRATICA_00190_2,POPULUS_EUPHRATICA_00190_1,POPULUS_EUPHRATICA_06910,POPULUS_EUPHRATICA_32677,POPULUS_EUPHRATICA_20450,POPULUS_EUPHRATICA_22985,POPULUS_EUPHRATICA_01558,POPULUS_EU…
Cellular Component	GO:0019898	extrinsic component of membrane	5	POPULUS_EUPHRATICA_05134,POPULUS_EUPHRATICA_11503,POPULUS_EUPHRATICA_31780,POPULUS_EUPHRATICA_14362,POPULUS_EUPHRATICA_28368
Cellular Component	GO:0005622	intracellular	1666	POPULUS_EUPHRATICA_12804,POPULUS_EUPHRATICA_26708,POPULUS_EUPHRATICA_03187,POPULUS_EUPHRATICA_03061,POPULUS_EUPHRATICA_03815,POPULUS_EUPHRATICA_26882,POPULUS_EUPHRATICA_16555,POPULUS_EUPHRATICA_25914,POPULUS_EUPHRATICA_24031,POPULUS_EUPHRATICA_09830,POPULUS_EUPHRATICA_12957_1,POPULUS_EUPHRATICA_29190,POPULUS_EUPHRATICA_25120,POPULUS_EUPHRATICA_14742,POPULUS_EUPHRATICA_01612,POPULUS_EUPHRATICA_297…
Cellular Component	GO:0043229	intracellular organelle	1751	POPULUS_EUPHRATICA_35185,POPULUS_EUPHRATICA_08239,POPULUS_EUPHRATICA_04422,POPULUS_EUPHRATICA_23628,POPULUS_EUPHRATICA_23500,POPULUS_EUPHRATICA_32751,POPULUS_EUPHRATICA_27405,POPULUS_EUPHRATICA_29151_2,POPULUS_EUPHRATICA_02706,POPULUS_EUPHRATICA_23023,POPULUS_EUPHRATICA_33048,POPULUS_EUPHRATICA_06447,POPULUS_EUPHRATICA_06159_1,POPULUS_EUPHRATICA_13416,POPULUS_EUPHRATICA_08667,POPULUS_EUPHRATICA_1…
Cellular Component	GO:0044446	intracellular organelle part	615	POPULUS_EUPHRATICA_10967,POPULUS_EUPHRATICA_05831,novel.506,POPULUS_EUPHRATICA_27771,POPULUS_EUPHRATICA_15801,POPULUS_EUPHRATICA_28377,POPULUS_EUPHRATICA_30196,POPULUS_EUPHRATICA_31866,POPULUS_EUPHRATICA_10597,POPULUS_EUPHRATICA_06687,POPULUS_EUPHRATICA_04337_2,POPULUS_EUPHRATICA_33169,POPULUS_EUPHRATICA_06447,POPULUS_EUPHRATICA_29452,POPULUS_EUPHRATICA_09106,POPULUS_EUPHRATICA_02744,POPULUS_EUPH…
Cellular Component	GO:0031224	intrinsic component of membrane	43	POPULUS_EUPHRATICA_26929,POPULUS_EUPHRATICA_17430,POPULUS_EUPHRATICA_27418,POPULUS_EUPHRATICA_17310,POPULUS_EUPHRATICA_23628,POPULUS_EUPHRATICA_29906,POPULUS_EUPHRATICA_30000,POPULUS_EUPHRATICA_03187,POPULUS_EUPHRATICA_29025,POPULUS_EUPHRATICA_28840,POPULUS_EUPHRATICA_28937,POPULUS_EUPHRATICA_02955,POPULUS_EUPHRATICA_33189,POPULUS_EUPHRATICA_29023,POPULUS_EUPHRATICA_30924,POPULUS_EUPHRATICA_30730…
Cellular Component	GO:0044424	intracellular part	3624	POPULUS_EUPHRATICA_14887,POPULUS_EUPHRATICA_10967,POPULUS_EUPHRATICA_34683,POPULUS_EUPHRATICA_04275,POPULUS_EUPHRATICA_31955,POPULUS_EUPHRATICA_31057_1,POPULUS_EUPHRATICA_14109,POPULUS_EUPHRATICA_19478,POPULUS_EUPHRATICA_32751,POPULUS_EUPHRATICA_02000,POPULUS_EUPHRATICA_34237,POPULUS_EUPHRATICA_02706 POPULUS_EUPHRATICA_30353,POPULUS_EUPHRATICA_06687,POPULUS_EUPHRATICA_15212,POPULUS_EUPHRATICA_129…
Cellular Component	GO:0031300	intrinsic component of organelle membrane	34	POPULUS_EUPHRATICA_29906,POPULUS_EUPHRATICA_23628,POPULUS_EUPHRATICA_17430,POPULUS_EUPHRATICA_18680,POPULUS_EUPHRATICA_01078,POPULUS_EUPHRATICA_29023 POPULUS_EUPHRATICA_02955 POPULUS_EUPHRATICA_28937,POPULUS_EUPHRATICA_29025 POPULUS_EUPHRATICA_28937,POPULUS_EUPHRATICA_29906,POPULUS_EUPHRATICA_23628,POPULUS_EUPHRATICA_29025,POPULUS_EUPHRATICA_03187,POPULUS_EUPHRATICA_28840,POPULUS_EUPHRATICA_27418…
Cellular Component	GO:0044425	membrane part	1329	POPULUS_EUPHRATICA_06351,POPULUS_EUPHRATICA_19793,POPULUS_EUPHRATICA_06316,POPULUS_EUPHRATICA_19760,POPULUS_EUPHRATICA_24693,POPULUS_EUPHRATICA_09850,POPULUS_EUPHRATICA_18172,POPULUS_EUPHRATICA_16429,POPULUS_EUPHRATICA_17696_2,POPULUS_EUPHRATICA_35036,POPULUS_EUPHRATICA_01684 POPULUS_EUPHRATICA_11503,POPULUS_EUPHRATICA_14362,POPULUS_EUPHRATICA_31780,POPULUS_EUPHRATICA_05134,POPULUS_EUPHRATICA_283…
Cellular Component	GO:0098796	membrane protein complex	227	POPULUS_EUPHRATICA_06910,POPULUS_EUPHRATICA_00792,POPULUS_EUPHRATICA_01293,POPULUS_EUPHRATICA_17880,POPULUS_EUPHRATICA_10089,POPULUS_EUPHRATICA_17982,POPULUS_EUPHRATICA_15834,POPULUS_EUPHRATICA_27555,POPULUS_EUPHRATICA_32958,POPULUS_EUPHRATICA_14057,POPULUS_EUPHRATICA_36159,POPULUS_EUPHRATICA_23564,POPULUS_EUPHRATICA_36395,POPULUS_EUPHRATICA_20450,POPULUS_EUPHRATICA_36573 novel.285 POPULUS_EUPHRA…
Cellular Component	GO:0098589	membrane region	11	POPULUS_EUPHRATICA_01684,POPULUS_EUPHRATICA_35036,POPULUS_EUPHRATICA_17696_2,POPULUS_EUPHRATICA_18172,POPULUS_EUPHRATICA_16429,POPULUS_EUPHRATICA_09850,POPULUS_EUPHRATICA_24693,POPULUS_EUPHRATICA_19760,POPULUS_EUPHRATICA_06316,POPULUS_EUPHRATICA_06351,POPULUS_EUPHRATICA_19793
Cellular Component	GO:0043227	membrane-bounded organelle	1163	POPULUS_EUPHRATICA_29023,POPULUS_EUPHRATICA_26688,POPULUS_EUPHRATICA_03564,POPULUS_EUPHRATICA_14813,POPULUS_EUPHRATICA_11882,POPULUS_EUPHRATICA_24705,POPULUS_EUPHRATICA_24044,POPULUS_EUPHRATICA_03480_1,POPULUS_EUPHRATICA_22774,POPULUS_EUPHRATICA_01078,POPULUS_EUPHRATICA_01096,POPULUS_EUPHRATICA_22203,POPULUS_EUPHRATICA_29547,POPULUS_EUPHRATICA_33483,POPULUS_EUPHRATICA_12375,POPULUS_EUPHRATICA_174…
Cellular Component	GO:0044455	mitochondrial membrane part	20	novel.285,POPULUS_EUPHRATICA_04618,POPULUS_EUPHRATICA_22985,POPULUS_EUPHRATICA_12520 POPULUS_EUPHRATICA_33832,POPULUS_EUPHRATICA_03837,POPULUS_EUPHRATICA_01215,novel.186 POPULUS_EUPHRATICA_22985,POPULUS_EUPHRATICA_30861,novel.285,POPULUS_EUPHRATICA_04817,POPULUS_EUPHRATICA_20450,POPULUS_EUPHRATICA_06910,POPULUS_EUPHRATICA_04618,POPULUS_EUPHRATICA_12520,POPULUS_EUPHRATICA_12350,POPULUS_EUPHRATICA_…
Cellular Component	GO:0044453	nuclear membrane part	1	POPULUS_EUPHRATICA_02955
Cellular Component	GO:0070469	respiratory chain	12	POPULUS_EUPHRATICA_22985 novel.285 POPULUS_EUPHRATICA_12520,POPULUS_EUPHRATICA_22985,POPULUS_EUPHRATICA_04618,novel.285 POPULUS_EUPHRATICA_04618,POPULUS_EUPHRATICA_12520 novel.285,POPULUS_EUPHRATICA_04618,POPULUS_EUPHRATICA_22985,POPULUS_EUPHRATICA_12520
Cellular Component	GO:0043228	non-membrane-bounded organelle	448	POPULUS_EUPHRATICA_00778,POPULUS_EUPHRATICA_00749,POPULUS_EUPHRATICA_13792,POPULUS_EUPHRATICA_26422,POPULUS_EUPHRATICA_18304,POPULUS_EUPHRATICA_01779,POPULUS_EUPHRATICA_24293,POPULUS_EUPHRATICA_02294,POPULUS_EUPHRATICA_27673,POPULUS_EUPHRATICA_01571,POPULUS_EUPHRATICA_27771,POPULUS_EUPHRATICA_36487,POPULUS_EUPHRATICA_28265,novel.439,POPULUS_EUPHRATICA_20536,POPULUS_EUPHRATICA_21397,POPULUS_EUPHRA…
Cellular Component	GO:0044422	organelle part	614	POPULUS_EUPHRATICA_06297,POPULUS_EUPHRATICA_29272,POPULUS_EUPHRATICA_06316,POPULUS_EUPHRATICA_12375,POPULUS_EUPHRATICA_33483,POPULUS_EUPHRATICA_13179,POPULUS_EUPHRATICA_29547,POPULUS_EUPHRATICA_36180,POPULUS_EUPHRATICA_29025,POPULUS_EUPHRATICA_09301,POPULUS_EUPHRATICA_05240,POPULUS_EUPHRATICA_29964,POPULUS_EUPHRATICA_06100,POPULUS_EUPHRATICA_01684,POPULUS_EUPHRATICA_19760,POPULUS_EUPHRATICA_21322…
Cellular Component	GO:0043234	protein complex	484	POPULUS_EUPHRATICA_18742,POPULUS_EUPHRATICA_15719 POPULUS_EUPHRATICA_01521,POPULUS_EUPHRATICA_17668,POPULUS_EUPHRATICA_35974,POPULUS_EUPHRATICA_04356,POPULUS_EUPHRATICA_34683,POPULUS_EUPHRATICA_12375,POPULUS_EUPHRATICA_06297,POPULUS_EUPHRATICA_15190,POPULUS_EUPHRATICA_01078,POPULUS_EUPHRATICA_23330,POPULUS_EUPHRATICA_18972,POPULUS_EUPHRATICA_14584,POPULUS_EUPHRATICA_02122,POPULUS_EUPHRATICA_32751…
Cellular Component	GO:0032993	protein-DNA complex	1	POPULUS_EUPHRATICA_12971
Cellular Component	GO:0030529	ribonucleoprotein complex	34	POPULUS_EUPHRATICA_04019,novel.1218 POPULUS_EUPHRATICA_26594,POPULUS_EUPHRATICA_22265,POPULUS_EUPHRATICA_22528,POPULUS_EUPHRATICA_13482,POPULUS_EUPHRATICA_06532 POPULUS_EUPHRATICA_05720_4 POPULUS_EUPHRATICA_16338,POPULUS_EUPHRATICA_28054,POPULUS_EUPHRATICA_29389 POPULUS_EUPHRATICA_06532,POPULUS_EUPHRATICA_13482,POPULUS_EUPHRATICA_22265,POPULUS_EUPHRATICA_22528 POPULUS_EUPHRATICA_30620,POPULUS_EUP…
Cellular Component	GO:0019867	outer membrane	19	POPULUS_EUPHRATICA_33832,POPULUS_EUPHRATICA_35185,POPULUS_EUPHRATICA_05240,POPULUS_EUPHRATICA_36180,POPULUS_EUPHRATICA_11736,POPULUS_EUPHRATICA_01215,POPULUS_EUPHRATICA_28970,POPULUS_EUPHRATICA_22529,POPULUS_EUPHRATICA_03837,POPULUS_EUPHRATICA_23684,POPULUS_EUPHRATICA_05250,POPULUS_EUPHRATICA_07576,novel.186,POPULUS_EUPHRATICA_29787,POPULUS_EUPHRATICA_21322,POPULUS_EUPHRATICA_01557,POPULUS_EUPHRA…
Cellular Component	GO:0098552	side of membrane	5	POPULUS_EUPHRATICA_31780,POPULUS_EUPHRATICA_11503,POPULUS_EUPHRATICA_14362,POPULUS_EUPHRATICA_05134,POPULUS_EUPHRATICA_28368
Cellular Component	GO:0042175	nuclear outer membrane-endoplasmic reticulum membrane network	17	POPULUS_EUPHRATICA_29906,POPULUS_EUPHRATICA_03061,POPULUS_EUPHRATICA_23628,POPULUS_EUPHRATICA_17430,POPULUS_EUPHRATICA_06297,POPULUS_EUPHRATICA_05363_2,POPULUS_EUPHRATICA_31889_1,POPULUS_EUPHRATICA_12375,POPULUS_EUPHRATICA_13078,POPULUS_EUPHRATICA_27468,POPULUS_EUPHRATICA_01078,POPULUS_EUPHRATICA_18680,POPULUS_EUPHRATICA_19738,POPULUS_EUPHRATICA_07761,POPULUS_EUPHRATICA_29023,POPULUS_EUPHRATICA_1…
Cellular Component	GO:0043233	organelle lumen	103	POPULUS_EUPHRATICA_10967,POPULUS_EUPHRATICA_05831,novel.506,POPULUS_EUPHRATICA_27771,POPULUS_EUPHRATICA_15801,POPULUS_EUPHRATICA_28377,POPULUS_EUPHRATICA_30196,POPULUS_EUPHRATICA_31866,POPULUS_EUPHRATICA_10597,POPULUS_EUPHRATICA_06687,POPULUS_EUPHRATICA_04337_2,POPULUS_EUPHRATICA_33169,POPULUS_EUPHRATICA_06447,POPULUS_EUPHRATICA_29452,POPULUS_EUPHRATICA_09106,POPULUS_EUPHRATICA_02744,POPULUS_EUPH…
Cellular Component	GO:0031090	organelle membrane	299	POPULUS_EUPHRATICA_29272,POPULUS_EUPHRATICA_30861,POPULUS_EUPHRATICA_24371,novel.285,POPULUS_EUPHRATICA_06910,POPULUS_EUPHRATICA_19493,POPULUS_EUPHRATICA_06100,POPULUS_EUPHRATICA_22985,POPULUS_EUPHRATICA_02955,POPULUS_EUPHRATICA_04817,POPULUS_EUPHRATICA_20450,POPULUS_EUPHRATICA_27921,POPULUS_EUPHRATICA_12350,POPULUS_EUPHRATICA_12520,POPULUS_EUPHRATICA_12349,POPULUS_EUPHRATICA_04618,POPULUS_EUPHRA…
Cellular Component	GO:1990204	oxidoreductase complex	3	novel.285，POPULUS_EUPHRATICA_04618,POPULUS_EUPHRATICA_12520
Cellular Component	GO:0034357	photosynthetic membrane	81	POPULUS_EUPHRATICA_12560,POPULUS_EUPHRATICA_36570,POPULUS_EUPHRATICA_02851_2,POPULUS_EUPHRATICA_36584,POPULUS_EUPHRATICA_07456,POPULUS_EUPHRATICA_09946,POPULUS_EUPHRATICA_36074,POPULUS_EUPHRATICA_10479_1,POPULUS_EUPHRATICA_22743,POPULUS_EUPHRATICA_22135,POPULUS_EUPHRATICA_15190,POPULUS_EUPHRATICA_21067,POPULUS_EUPHRATICA_02851_1,POPULUS_EUPHRATICA_31810,POPULUS_EUPHRATICA_12483,POPULUS_EUPHRATICA…
Cellular Component	GO:0005886	plasma membrane	78	POPULUS_EUPHRATICA_19760,POPULUS_EUPHRATICA_16393,POPULUS_EUPHRATICA_19793,POPULUS_EUPHRATICA_14362,POPULUS_EUPHRATICA_27889,POPULUS_EUPHRATICA_04225_1,POPULUS_EUPHRATICA_02122,POPULUS_EUPHRATICA_14584,POPULUS_EUPHRATICA_18172,POPULUS_EUPHRATICA_16392,POPULUS_EUPHRATICA_09850,POPULUS_EUPHRATICA_04224,POPULUS_EUPHRATICA_35036,POPULUS_EUPHRATICA_06316,POPULUS_EUPHRATICA_05134,POPULUS_EUPHRATICA_336…
Cellular Component	GO:0044459	plasma membrane part	88	POPULUS_EUPHRATICA_05134,POPULUS_EUPHRATICA_11503,POPULUS_EUPHRATICA_31780,POPULUS_EUPHRATICA_14362,POPULUS_EUPHRATICA_28368 POPULUS_EUPHRATICA_11503,POPULUS_EUPHRATICA_14362,POPULUS_EUPHRATICA_31780,POPULUS_EUPHRATICA_05134,POPULUS_EUPHRATICA_28368 POPULUS_EUPHRATICA_03676,POPULUS_EUPHRATICA_33669 POPULUS_EUPHRATICA_13257,POPULUS_EUPHRATICA_17668,POPULUS_EUPHRATICA_28368,POPULUS_EUPHRATICA_01684…
Cellular Component	GO:0098805	whole membrane	118	POPULUS_EUPHRATICA_15834 POPULUS_EUPHRATICA_04422,POPULUS_EUPHRATICA_08239,POPULUS_EUPHRATICA_19030_1,POPULUS_EUPHRATICA_17696_2,POPULUS_EUPHRATICA_30426,POPULUS_EUPHRATICA_26578,POPULUS_EUPHRATICA_06159_1,POPULUS_EUPHRATICA_29086,POPULUS_EUPHRATICA_08667,POPULUS_EUPHRATICA_16429,POPULUS_EUPHRATICA_35862,POPULUS_EUPHRATICA_25914,POPULUS_EUPHRATICA_06351,POPULUS_EUPHRATICA_35436,POPULUS_EUPHRATICA…
Cellular Component	GO:0031982	vesicle	68	POPULUS_EUPHRATICA_06351,POPULUS_EUPHRATICA_35436,POPULUS_EUPHRATICA_35862,POPULUS_EUPHRATICA_08667,POPULUS_EUPHRATICA_16429,POPULUS_EUPHRATICA_25914,POPULUS_EUPHRATICA_30426,POPULUS_EUPHRATICA_26578,POPULUS_EUPHRATICA_06159_1,POPULUS_EUPHRATICA_29086,POPULUS_EUPHRATICA_19030_1,POPULUS_EUPHRATICA_04422,POPULUS_EUPHRATICA_08239,POPULUS_EUPHRATICA_17696_2,POPULUS_EUPHRATICA_19760,POPULUS_EUPHRATICA…

## Sheet: Table S4
Table S4. Analysis of GO enrichment.
GO categories	Group	Discription	padj	Count
BP	Peu12AvsPeuC	BPglucan metabolic process	8.54e-07	25
BP	Peu12AvsPeuC	BPcellular carbohydrate metabolic process	1.31e-06	32
BP	Peu12AvsPeuC	BPcell wall organization or biogenesis	0.00809511	15
CC	Peu12AvsPeuC	CCcell wall	2.22e-06	20
CC	Peu12AvsPeuC	CCexternal encapsulating structure	2.22e-06	20
CC	Peu12AvsPeuC	CCcell periphery	0.000126095	25
CC	Peu12AvsPeuC	CCapoplast	0.000961166	9
CC	Peu12AvsPeuC	CCextracellular region	0.00307672	10
MF	Peu12AvsPeuC	MFglucosyltransferase activity	8.02e-08	28
MF	Peu12AvsPeuC	MFendopeptidase regulator activity	2.37e-05	11
MF	Peu12AvsPeuC	MFenzyme regulator activity	8.78e-05	28
MF	Peu12AvsPeuC	MFcatechol oxidase activity	0.0145851	5
MF	Peu12AvsPeuC	MFheme binding	0.0146439	38
MF	Peu12AvsPeuC	MFtetrapyrrole binding	0.0158	38
MF	Peu12AvsPeuC	MFpectinesterase activity	0.0238924	10
BP	Peu24AvsPeuC	BPphotosynthesis	0.0394989	10
CC	Peu24AvsPeuC	CCcell wall	9.11e-06	14
CC	Peu24AvsPeuC	CCexternal encapsulating structure	9.11e-06	14
CC	Peu24AvsPeuC	CCphotosystem	0.000211435	10
CC	Peu24AvsPeuC	CCthylakoid	0.000211435	10
CC	Peu24AvsPeuC	CCcell periphery	0.000355509	16
CC	Peu24AvsPeuC	CCapoplast	0.00290212	6
CC	Peu24AvsPeuC	CCextracellular region	0.0138962	6
MF	Peu24AvsPeuC	MFheme binding	0.000230641	30
MF	Peu24AvsPeuC	MFtetrapyrrole binding	0.000230641	30
MF	Peu24AvsPeuC	MFpectinesterase activity	0.0111715	8
MF	Peu24AvsPeuC	MFiron ion binding	0.0208786	21
MF	Peu24AvsPeuC	MFcarboxylic ester hydrolase activity	0.0338277	9
MF	Peu24AvsPeuC	MFsequence-specific DNA binding	0.0338277	21
BP	Peu48AvsPeuC	BPglucan metabolic process	0.00673135	13
BP	Peu48AvsPeuC	BPcellular carbohydrate metabolic process	0.0378588	15
CC	Peu48AvsPeuC	CCextracellular region	3.58e-06	11
CC	Peu48AvsPeuC	CCapoplast	6.37e-06	9
CC	Peu48AvsPeuC	CCcell wall	6.37e-06	14
CC	Peu48AvsPeuC	CCexternal encapsulating structure	6.37e-06	14
CC	Peu48AvsPeuC	CCcell periphery	0.000495616	16
MF	Peu48AvsPeuC	MFheme binding	0.000147083	28
MF	Peu48AvsPeuC	MFtetrapyrrole binding	0.000147083	28
MF	Peu48AvsPeuC	MFglucosyltransferase activity	0.00946538	12
MF	Peu48AvsPeuC	MFiron ion binding	0.0423077	19
BP	Peu12BvsPeuC	BPcellular carbohydrate metabolic process	0.00226154	41
BP	Peu12BvsPeuC	BPglucan metabolic process	0.00524619	28
CC	Peu12BvsPeuC	CCapoplast	1.88e-05	15
CC	Peu12BvsPeuC	CCextracellular region	0.00043183	16
CC	Peu12BvsPeuC	CCcell wall	0.000957315	23
CC	Peu12BvsPeuC	CCexternal encapsulating structure	0.000957315	23
CC	Peu12BvsPeuC	CCoxidoreductase complex	0.0367966	10
MF	Peu12BvsPeuC	MFsequence-specific DNA binding	7.04e-05	65
MF	Peu12BvsPeuC	MFglucosyltransferase activity	0.000394144	30
MF	Peu12BvsPeuC	MFheme binding	0.0474105	59
MF	Peu12BvsPeuC	MFtetrapyrrole binding	0.0492502	59
BP	Peu24BvsPeuC	BPcellular carbohydrate metabolic process	3.81e-06	34
BP	Peu24BvsPeuC	BPglucan metabolic process	2.82e-05	24
CC	Peu24BvsPeuC	CCapoplast	2.09e-05	12
CC	Peu24BvsPeuC	CCextracellular region	0.000755599	12
CC	Peu24BvsPeuC	CCcell wall	0.000876846	17
CC	Peu24BvsPeuC	CCexternal encapsulating structure	0.000876846	17
CC	Peu24BvsPeuC	CCcell periphery	0.0046588	23
MF	Peu24BvsPeuC	MFglucosyltransferase activity	3.44e-05	24
MF	Peu24BvsPeuC	MFcopper ion binding	3.44e-05	18
MF	Peu24BvsPeuC	MFsequence-specific DNA binding	0.0105317	37
MF	Peu24BvsPeuC	MFheme binding	0.0106596	40
MF	Peu24BvsPeuC	MFtetrapyrrole binding	0.0113666	40
MF	Peu24BvsPeuC	MFiron ion binding	0.0250167	34
BP	Peu48BvsPeuC	BPphotosynthesis	8.14e-11	30
BP	Peu48BvsPeuC	BPcellular carbohydrate metabolic process	0.00354205	33
BP	Peu48BvsPeuC	BPglucan metabolic process	0.00698276	23
CC	Peu48BvsPeuC	CCthylakoid	5.33e-15	29
CC	Peu48BvsPeuC	CCphotosystem	5.11e-14	27
CC	Peu48BvsPeuC	CCoxidoreductase complex	1.32e-06	14
CC	Peu48BvsPeuC	CCmembrane protein complex	1.68e-05	39
CC	Peu48BvsPeuC	CCcell wall	0.00034536	19
CC	Peu48BvsPeuC	CCexternal encapsulating structure	0.00034536	19
CC	Peu48BvsPeuC	CCapoplast	0.00401576	9
CC	Peu48BvsPeuC	CCextracellular region	0.0149574	10
CC	Peu48BvsPeuC	CCcell periphery	0.0305067	23
MF	Peu48BvsPeuC	MFglucosyltransferase activity	0.00037395	25
MF	Peu48BvsPeuC	MFsequence-specific DNA binding	0.000378508	49
MF	Peu48BvsPeuC	MFcopper ion binding	0.000990986	18
MF	Peu48BvsPeuC	MFGTPase activity	0.00901562	17
MF	Peu48BvsPeuC	MFtetrapyrrole binding	0.0162708	47
MF	Peu48BvsPeuC	MFserine-type peptidase activity	0.0186333	28
MF	Peu48BvsPeuC	MFheme binding	0.0310601	45
MF	Peu48BvsPeuC	MFiron ion binding	0.0326415	39
BP	Peu24AvsPeu12A	BPcellular carbohydrate metabolic process	1.78e-06	34
BP	Peu24AvsPeu12A	BPglucan metabolic process	1.01e-05	24
BP	Peu24AvsPeu12A	BPphotosynthesis	9.1e-05	18
BP	Peu24AvsPeu12A	BPcell wall organization or biogenesis	0.0129662	15
BP	Peu24AvsPeu12A	BPlipid metabolic process	0.0177379	45
BP	Peu24AvsPeu12A	BPfatty acid biosynthetic process	0.0241621	12
CC	Peu24AvsPeu12A	CCphotosystem	5.78e-07	18
CC	Peu24AvsPeu12A	CCthylakoid	5.78e-07	18
CC	Peu24AvsPeu12A	CCcell wall	5.17e-06	20
CC	Peu24AvsPeu12A	CCexternal encapsulating structure	5.17e-06	20
CC	Peu24AvsPeu12A	CCcell periphery	0.00329088	23
CC	Peu24AvsPeu12A	CCextracellular region	0.00392168	10
CC	Peu24AvsPeu12A	CCapoplast	0.00547388	8
CC	Peu24AvsPeu12A	CCmembrane protein complex	0.0337206	25
MF	Peu24AvsPeu12A	MFglucosyltransferase activity	8.88e-10	30
MF	Peu24AvsPeu12A	MFpectinesterase activity	0.00207697	12
MF	Peu24AvsPeu12A	MFcarboxylic ester hydrolase activity	0.00966019	14
MF	Peu24AvsPeu12A	MFcatechol oxidase activity	0.0191635	5
MF	Peu24AvsPeu12A	MFheme binding	0.0257166	36
MF	Peu24AvsPeu12A	MFantioxidant activity	0.0257166	16
MF	Peu24AvsPeu12A	MFtetrapyrrole binding	0.0266019	36
BP	Peu48AvsPeu24A	BPcell wall organization or biogenesis	0.00735167	9
CC	Peu48AvsPeu24A	CCcell wall	0.000211403	10
CC	Peu48AvsPeu24A	CCexternal encapsulating structure	0.000211403	10
CC	Peu48AvsPeu24A	CCcell periphery	0.0248232	10
MF	Peu48AvsPeu24A	MFpectinesterase activity	0.00735922	7
BP	Peu24BvsPeu12B	BPaminoglycan catabolic process	0.0373696	4
BP	Peu24BvsPeu12B	BPchitin metabolic process	0.0373696	4
BP	Peu24BvsPeu12B	BPcell wall organization or biogenesis	0.0464796	10
CC	Peu24BvsPeu12B	CCextracellular region	0.040639	6
MF	Peu24BvsPeu12B	MFcopper ion binding	7.2e-07	16
MF	Peu48BvsPeu24B	MFantioxidant activity	0.0022225	10
MF	Peu48BvsPeu24B	MFheme binding	0.0229751	16
MF	Peu48BvsPeu24B	MFtetrapyrrole binding	0.0229751	16

## Sheet: Table S5
Table S5. Analysis of KEGG enrichment.
Group	Pathway	padj	Count
Peu12AvsPeuC	Plant hormone signal transduction	0.00251714	42
Peu24AvsPeuC	Plant hormone signal transduction	0.00112483	25
Peu24AvsPeuC	Cutin, suberine and wax biosynthesis	0.00370497	6
Peu24AvsPeuC	Photosynthesis	0.00370497	10
Peu24AvsPeuC	MAPK signaling pathway - plant	0.00370497	16
Peu24AvsPeuC	Pentose and glucuronate interconversions	0.0114082	9
Peu24AvsPeuC	Galactose metabolism	0.0229906	8
Peu24AvsPeuC	Phenylpropanoid biosynthesis	0.0229906	13
Peu48AvsPeuC	Brassinosteroid biosynthesis	0.000265665	7
Peu48AvsPeuC	Cutin, suberine and wax biosynthesis	0.0436944	5
Peu12BvsPeuC	Plant hormone signal transduction	0.000217152	66
Peu12BvsPeuC	Flavonoid biosynthesis	0.000217152	18
Peu12BvsPeuC	MAPK signaling pathway - plant	0.000217152	43
Peu12BvsPeuC	Cutin, suberine and wax biosynthesis	0.00790484	10
Peu12BvsPeuC	Galactose metabolism	0.0164249	19
Peu12BvsPeuC	Ribosome	0.0219009	62
Peu24BvsPeuC	Plant hormone signal transduction	2.9e-08	53
Peu24BvsPeuC	MAPK signaling pathway - plant	0.000661202	29
Peu24BvsPeuC	Amino sugar and nucleotide sugar metabolism	0.00105741	26
Peu24BvsPeuC	Cysteine and methionine metabolism	0.0294655	20
Peu48BvsPeuC	Photosynthesis	3.23e-10	29
Peu48BvsPeuC	Brassinosteroid biosynthesis	0.0031037	9
Peu48BvsPeuC	Plant hormone signal transduction	0.0031037	48
Peu48BvsPeuC	Glycine, serine and threonine metabolism	0.00522273	19
Peu48BvsPeuC	Amino sugar and nucleotide sugar metabolism	0.00835128	28
Peu48BvsPeuC	Galactose metabolism	0.00975364	16
Peu48BvsPeuC	Cysteine and methionine metabolism	0.0143568	24
Peu24AvsPeu12A	Photosynthesis - antenna proteins	1.41e-06	11
Peu24AvsPeu12A	Photosynthesis	2.93e-06	20
Peu24AvsPeu12A	Flavonoid biosynthesis	3.05e-05	14
Peu24AvsPeu12A	Fatty acid elongation	0.00218376	10
Peu24AvsPeu12A	Starch and sucrose metabolism	0.0023761	26
Peu24AvsPeu12A	Pentose and glucuronate interconversions	0.00703348	14
Peu24AvsPeu12A	Fatty acid metabolism	0.00921271	15
Peu24AvsPeu12A	Phenylpropanoid biosynthesis	0.0199453	21
Peu24AvsPeu12A	Galactose metabolism	0.0246176	12
Peu24AvsPeu12A	Glycerophospholipid metabolism	0.0456686	16
Peu24AvsPeu12A	Nitrogen metabolism	0.0456686	7
Peu24AvsPeu12A	Cutin, suberine and wax biosynthesis	0.0456686	6
Peu48AvsPeu24A	Cysteine and methionine metabolism	0.077897	10
Peu48AvsPeu24A	Pentose and glucuronate interconversions	0.077897	7
Peu48AvsPeu24A	Glycosaminoglycan degradation	0.206961	3
Peu48AvsPeu24A	Glycerophospholipid metabolism	0.334588	7
Peu48AvsPeu24A	Base excision repair	0.419864	4
Peu48AvsPeu24A	Glycine, serine and threonine metabolism	0.564974	5
Peu48AvsPeu24A	MAPK signaling pathway - plant	0.564974	8
Peu48AvsPeu24A	Amino sugar and nucleotide sugar metabolism	0.607072	7
Peu48AvsPeu24A	Glutathione metabolism	0.607072	5
Peu48AvsPeu24A	Arginine and proline metabolism	0.607072	4
Peu48AvsPeu24A	Carotenoid biosynthesis	0.607072	3
Peu48AvsPeu24A	Circadian rhythm - plant	0.612307	3
Peu48AvsPeu24A	Starch and sucrose metabolism	0.612307	7
Peu48AvsPeu24A	Other glycan degradation	0.612307	2
Peu48AvsPeu24A	DNA replication	0.660073	3
Peu48AvsPeu24A	Alanine, aspartate and glutamate metabolism	0.716293	3
Peu48AvsPeu24A	Glyoxylate and dicarboxylate metabolism	0.716293	4
Peu48AvsPeu24A	Carbon fixation in photosynthetic organisms	0.759764	4
Peu48AvsPeu24A	Plant hormone signal transduction	0.911476	9
Peu48AvsPeu24A	Monobactam biosynthesis	0.911476	1
Peu48AvsPeu24A	Ubiquinone and other terpenoid-quinone biosynthesis	0.911476	2
Peu48AvsPeu24A	Vitamin B6 metabolism	0.911476	1
Peu48AvsPeu24A	Tryptophan metabolism	0.911476	2
Peu48AvsPeu24A	Lysine biosynthesis	0.911476	1
Peu48AvsPeu24A	Zeatin biosynthesis	0.911476	1
Peu48AvsPeu24A	Ribosome	0.911476	9
Peu48AvsPeu24A	Biotin metabolism	0.911476	1
Peu48AvsPeu24A	Tyrosine metabolism	0.911476	2
Peu48AvsPeu24A	Valine, leucine and isoleucine degradation	0.911476	2
Peu48AvsPeu24A	Riboflavin metabolism	0.911476	1
Peu48AvsPeu24A	Cutin, suberine and wax biosynthesis	0.911476	1
Peu48AvsPeu24A	Pyrimidine metabolism	0.911476	2
Peu48AvsPeu24A	Galactose metabolism	0.911476	2
Peu48AvsPeu24A	One carbon pool by folate	0.911476	1
Peu48AvsPeu24A	Stilbenoid, diarylheptanoid and gingerol biosynthesis	0.911476	1
Peu48AvsPeu24A	Pentose phosphate pathway	0.911476	2
Peu48AvsPeu24A	Fructose and mannose metabolism	0.911476	2
Peu48AvsPeu24A	Photosynthesis	0.911476	2
Peu48AvsPeu24A	Phosphatidylinositol signaling system	0.911476	2
Peu48AvsPeu24A	Carbon metabolism	0.911476	8
Peu48AvsPeu24A	Endocytosis	0.911476	5
Peu48AvsPeu24A	Citrate cycle (TCA cycle)	0.911476	2
Peu48AvsPeu24A	Tropane, piperidine and pyridine alkaloid biosynthesis	0.911476	1
Peu48AvsPeu24A	Isoquinoline alkaloid biosynthesis	0.911476	1
Peu48AvsPeu24A	Proteasome	0.911476	2
Peu48AvsPeu24A	RNA polymerase	0.911476	1
Peu48AvsPeu24A	Cyanoamino acid metabolism	0.911476	1
Peu48AvsPeu24A	Steroid biosynthesis	0.911476	1
Peu48AvsPeu24A	Glycerolipid metabolism	0.911476	2
Peu48AvsPeu24A	Various types of N-glycan biosynthesis	0.911476	1
Peu48AvsPeu24A	Arginine biosynthesis	0.911476	1
Peu48AvsPeu24A	Biosynthesis of amino acids	0.911476	6
Peu48AvsPeu24A	Ascorbate and aldarate metabolism	0.911476	1
Peu48AvsPeu24A	Phenylalanine metabolism	0.911476	1
Peu48AvsPeu24A	Propanoate metabolism	0.911476	1
Peu48AvsPeu24A	SNARE interactions in vesicular transport	0.911476	1
Peu48AvsPeu24A	Phagosome	0.911476	2
Peu48AvsPeu24A	Ubiquitin mediated proteolysis	0.911476	3
Peu48AvsPeu24A	Phenylalanine, tyrosine and tryptophan biosynthesis	0.911476	1
Peu48AvsPeu24A	Pyruvate metabolism	0.911476	2
Peu48AvsPeu24A	Homologous recombination	0.911476	1
Peu48AvsPeu24A	Fatty acid degradation	0.911476	1
Peu48AvsPeu24A	beta-Alanine metabolism	0.911476	1
Peu48AvsPeu24A	Nucleotide excision repair	0.928325	1
Peu48AvsPeu24A	Terpenoid backbone biosynthesis	0.928325	1
Peu48AvsPeu24A	2-Oxocarboxylic acid metabolism	0.928325	1
Peu48AvsPeu24A	Inositol phosphate metabolism	0.981698	1
Peu48AvsPeu24A	Phenylpropanoid biosynthesis	0.981698	2
Peu48AvsPeu24A	Peroxisome	0.990507	1
Peu48AvsPeu24A	Protein processing in endoplasmic reticulum	0.990507	3
Peu48AvsPeu24A	Oxidative phosphorylation	0.990507	1
Peu48AvsPeu24A	mRNA surveillance pathway	0.990507	1
Peu48AvsPeu24A	Plant-pathogen interaction	0.990507	2
Peu48AvsPeu24A	Glycolysis / Gluconeogenesis	0.990507	1
Peu48AvsPeu24A	Spliceosome	0.990507	2
Peu48AvsPeu24A	RNA transport	0.993522	1
Peu24BvsPeu12B	Phenylpropanoid biosynthesis	9.66e-05	18
Peu24BvsPeu12B	Plant-pathogen interaction	0.00550915	19
Peu24BvsPeu12B	Flavonoid biosynthesis	0.018625	7
Peu48BvsPeu24B	Plant hormone signal transduction	0.00133702	18

## Sheet: Table S6
Table S6. Overlapping genes of WGCNA and GWAS
Gene ID	Annotation	P. trichocarpa (Ptr) Gene ID	Ptr_Annotation	Module	P.euphratica(Peu) Gene ID	Peu_Annotation	Gene name
CCG007867	no	Potri.010G082500	Similar to expressed protein in Arabidopsis thaliana	black	POPULUS_EUPHRATICA_20783	no
CCG000485	Protein phosphatase 2C containing protein; K01102 pyruvate dehydrogenase phosphatase	Potri.008G104300	Protein phosphatase 2C family protein; similar to Ser/Thr protein phosphatase 2C (PP2C6) (Arabidopsis thaliana)	blue	POPULUS_EUPHRATICA_06665	Probable protein phosphatase 2C 42; Short=AtPP2C42 && PF00481:Protein phosphatase 2C	PP2C
CCG017364	Probable 1-acyl-sn-glycerol-3-phosphate acyltransferase 5	Potri.009G112300	no	blue	POPULUS_EUPHRATICA_35413	Probable 1-acyl-sn-glycerol-3-phosphate acyltransferase 5; AltName: Full=Lysophosphatidyl acyltransferase 5	LAT5
CCG009566	no	Potri.006G244700	PTHR32212:SF126 - EMB	no	no	no	no
CCG029248	Cinnamoyl-CoA reductase	Potri.002G004100	Similar to cinnamoyl-CoA reductase family	blue	POPULUS_EUPHRATICA_32182	Cinnamoyl-CoA reductase 2; Short=AtCCR2 && PF01370:NAD dependent epimerase/dehydratase family	CCR2
CCG029249	Cinnamoyl-CoA reductase	Potri.002G004500	PTHR10366:SF461 - Cinnamoyl-CoA: Nadp Oxidoreductase-Like 1-Related	blue	POPULUS_EUPHRATICA_32181	Cinnamoyl-CoA reductase 2; Short=AtCCR2 && PF01370:NAD dependent epimerase/dehydratase family	CCR2
CCG016765	CRK; CRK (CDPK-related kinase); ATP binding / calcium ion binding / calcium-dependent protein serine/threonine phosphatase/ kinase/ protein kinase/ protein serine/threonine kinase	Potri.004G143700	PTHR24349//PTHR24349:SF115 - Serine/Threonine-protein kinase	blue	POPULUS_EUPHRATICA_08759	CDPK-related kinase 5; Short=AtCRK5; AltName: Full=Calcium/calmodulin-dependent protein kinase 1 && PF00069:Protein kinase domain	CRK5
CCG015944	ELL-associated factor 2-like	Potri.004G092200	K15186 - ELL-associated factor (EAF)	blue	POPULUS_EUPHRATICA_09380	Ell-associated factor Eaf && PF09816:RNA polymerase II transcription elongation factor	EAF2
CCG030116	no	Potri.T059600	no	blue	POPULUS_EUPHRATICA_24252	Transmembrane 9 superfamily member 2; AltName: Full=Endomembrane protein 8; AltName: Full=Transmembrane nine protein 2; Short=AtTMN2; Flags: Precursor && PF02990:Endomembrane protein 70	TMN2
CCG003400	NAC domain-containing protein 21/22	Potri.005G098200	PTHR31744:SF5 - NAC domain-containing protein 21/22-related	blue	POPULUS_EUPHRATICA_13633	NAC domain-containing protein 21/22; Short=ANAC021/ANAC022 && PF02365:No apical meristem (NAM) protein	NAC21/22
CCG009568	no	Potri.006G244900	Similar to expressed protein in Arabidopsis thaliana	brown	POPULUS_EUPHRATICA_12466	no
CCG008731	no	Potri.002G069100	Similar to ubiquitin interaction motif-containing protein	brown	POPULUS_EUPHRATICA_31561	Ubiquitin carboxyl-terminal hydrolase FAM188A homolog; AltName: Full=Protein CARP homolog && PF13898:Domain of unknown function (DUF4205)
CCG008616	Ethylene-responsive transcription factor 1	Potri.008G166200	Ethylene-responsive transcription factor 1	green	POPULUS_EUPHRATICA_07301	Ethylene-responsive transcription factor 1B; Short=AtERF1B; AltName: Full=Ethylene-responsive element-binding factor 1B; Short=EREBP-1B && PF00847:AP2 domain	ERF1
CCG022379	Ankyrin repeat-containing protein	Potri.015G125000	PTHR24177:SF42 - Ankyrin repeat family protein	green	POPULUS_EUPHRATICA_28205	Ankyrin repeat-containing protein ITN1; AltName: Full=Protein INCREASED TOLERANCE TO NACL && PF13962:Domain of unknown function|PF12796:Ankyrin repeats (3 copies)	ITN1
CCG015943	ATP-dependent Clp protease proteolytic subunit 3, chloroplastic	Potri.004G092100	Phosphatidyl-3-phosphate 3-phosphohydrolase no	greenyellow	POPULUS_EUPHRATICA_09381	ATP-dependent Clp protease proteolytic subunit 3, chloroplastic; AltName: Full=Endopeptidase ClpP3; Short=nClpP3; AltName: Full=nClpP4; Flags: Precursor && PF00574:Clp protease	ClpP3
CCG017366	Receptor-like protein 12 isoform X3	Potri.009G112000	Similar to Cf-4/9 disease resistance-like protein	grey	POPULUS_EUPHRATICA_35411	PF13855:Leucine rich repeat
CCG000488	Enoyl-CoA hydratase	Potri.008G104500	Enoyl-CoA hydratase/isomerase family protein; similar to 3-hydroxybutyryl-CoA dehydratase (Crotonase) from Clostridium acetobutylicum	midnightblue	POPULUS_EUPHRATICA_06668	Probable enoyl-CoA hydratase 1, peroxisomal; AltName: Full=Enoyl-CoA hydratase isoform A && PF00378:Enoyl-CoA hydratase/isomerase	CoAh1
CCG022381	Histidine triad nucleotide binding protein 1 (HINT1)	Potri.015G124700	similar to zinc-binding protein; similar to protein kinase C inhibitor; similar to 14 kDa zinc-binding protein (Protein kinase C inhibitor; similar to PKCI) (Zea mays)	purple	POPULUS_EUPHRATICA_28203	14 kDa zinc-binding protein; AltName: Full=Protein kinase C inhibitor; Short=PKCI && PF01230:HIT domain	PCKI
CCG017365	Phospholipase A-2-activating protein	Potri.009G112100	no	turquoise	POPULUS_EUPHRATICA_35412	Phospholipase A-2-activating protein; Short=PLA2P; Short=PLAP && PF09070:PFU (PLAA family ubiquitin binding)|PF08324:PUL domain	PLA2P
CCG008614	Serine/threonine protein phosphatase, putative; K06269 protein phosphatase 1, catalytic subunit	Potri.008G166300	Serine/threonine-protein phosphatase PP1 catalytic subunit (PPP1C)	turquoise	POPULUS_EUPHRATICA_07302	Serine/threonine-protein phosphatase PP1 isozyme 7 && PF16891:Serine-threonine protein phosphatase N-terminal domain|PF00149:Calcineurin-like phosphoesterase	PP1C
CCG009563	no	Potri.006G244300	Similar to 2-on-2 hemoglobin (GLB3); similar to the ''truncated Hbs of bacteria; similar to protozoa and fungi	turquoise	POPULUS_EUPHRATICA_12460	Two-on-two hemoglobin-3; Short=AtGLB3; AltName: Full=2-on-2 hemoglobin-3 && PF01152:Bacterial-like globin	GLB3
CCG009564	Serine/threonine-protein kinase AFC3	Potri.006G244400	PTHR24058:SF44 - Serine/threonine-protein kinase AFC1	turquoise	POPULUS_EUPHRATICA_12461	Serine/threonine-protein kinase AFC3 && PF00069:Protein kinase domain	AFC3
CCG029245	AT-rich interactive domain-containing protein	Potri.002G003700	PTHR15348:SF6 - At-rich interactive domain-containing protein 5-related	turquoise	POPULUS_EUPHRATICA_32186	AT-rich interactive domain-containing protein 5; Short=ARID domain-containing protein 5 && PF01388:ARID/BRIGHT DNA binding domain	ARID5
CCG029247	hypothetical protein; K00021 hydroxymethylglutaryl-CoA reductase (NADPH)	Potri.002G004000	Similar to hydroxymethylglutaryl-CoA reductase	turquoise	POPULUS_EUPHRATICA_32184	3-hydroxy-3-methylglutaryl-coenzyme A reductase 1; Short=HMG-CoA reductase 1 && PF00368:Hydroxymethylglutaryl-coenzyme A reductase	CoAr1
CCG029250	no	no	no	turquoise	NO	NO	NO
CCG008730	no	Potri.002G069400	KOG4473 - Uncharacterized membrane protein	turquoise	POPULUS_EUPHRATICA_31557	Vacuolar iron transporter homolog 3; AltName: Full=Protein NODULIN-LIKE 3 && PF01988:VIT family	VIT3
CCG008732	Fructose-bisphosphatase; K03841 fructose-1,6-bisphosphatase I	Potri.005G191400	Similar to fructose-1; similar to 6-bisphosphatase; putative; similar to D-fructose-1; similar to 6-bisphosphate 1-phosphohydrolase; putative; similar to FBPase	turquoise	POPULUS_EUPHRATICA_14478	Fructose-1,6-bisphosphatase, cytosolic; Short=FBPase; AltName: Full=D-fructose-1,6-bisphosphate 1-phosphohydrolase && PF00316:Fructose-1-6-bisphosphatase	FBP1.6
CCG008733	Exocyst complex component SEC5B-like	Potri.002G068900	Similar to exocyst complex component SEC5	turquoise	POPULUS_EUPHRATICA_31564	Exocyst complex component SEC5B; Short=AtSec5b && PF15469:Exocyst complex component Sec5	SEC5
CCG018134	no	Potri.013G092900	no	turquoise	POPULUS_EUPHRATICA_08959	PF12697:Alpha/beta hydrolase family
CCG018138	Aspartyl protease family protein; K00924	Potri.019G065000	PTHR13683:SF268 - Eukaryotic aspartyl protease family protein	turquoise	POPULUS_EUPHRATICA_18505	PF14543:Xylanase inhibitor N-terminal|PF14541:Xylanase inhibitor C-terminal	B7SG
CCG022378	hypothetical protein; K00287 dihydrofolate reductase	Potri.015G125100	similar to cytochrome b5 domain-containing protein; similar to SP|O00264|Membrane associated progesterone receptor component mPR ({Homo) {sapiens} ; similar to putative progesterone-binding protein homolog (Atmp2) mRNA	turquoise	POPULUS_EUPHRATICA_28206	Membrane steroid-binding protein 2; Short=AtMP2; AltName: Full=Membrane-associated progesterone-binding protein 3; Short=AtMAPR3 && PF00173:Cytochrome b5-like Heme/Steroid binding domain	MP2
CCG022380	GD11060 gene product from transcript GD11060-RA; K02366 glucuronyl/N-acetylglucosaminyl transferase EXT1	Potri.015G124800	PTHR11062//PTHR11062:SF50 - Exostosin heparan sulfate glycosyltransferase -related	turquoise	POPULUS_EUPHRATICA_28204	Probable arabinosyltransferase ARAD1; AltName: Full=Arabinan alpha-1,5-arabinosyltransferase; AltName: Full=L-Arabinosyltransferase; AltName: Full=Protein ARABINAN DEFICIENT 1 && PF03016:Exostosin family	ARAD1
CCG007865	CLH2; ATCLH2; chlorophyllase; K08099 chlorophyllase	Potri.010G082300	similar to Chlorophyllase 1 (AtCLH1) (Chlorophyll-chlorophyllido hydrolase 1) (Chlase 1) (Coronatine-induced protein 1) (CORI1)	turquoise	POPULUS_EUPHRATICA_20786	Chlorophyllase-2, chloroplastic; Short=AtCLH2; AltName: Full=Chlorophyll-chlorophyllido hydrolase 2; Short=Chlase 2; Flags: Precursor && PF07224:Chlorophyllase	CLH2
CCG007866	no	Potri.010G082400	Similar to expressed protein in Arabidopsis thaliana	turquoise	POPULUS_EUPHRATICA_20785	VAN3-binding protein; AltName: Full=Protein FORKED 1 && PF08458:Plant pleckstrin homology-like region|PF05703:Auxin canalisation
CCG026590	Transcription factor TCP4-like	Potri.013G119400	PF03634 - TCP family transcription factor	turquoise	POPULUS_EUPHRATICA_16287	Transcription factor TCP4; AltName: Full=Protein MATERNAL EFFECT EMBRYO ARREST 35 && PF03634:TCP family transcription factor	TCP4
CCG012662	no	Potri.010G233700	PF11961 - Domain of unknown function (DUF3475) (DUF3475)	turquoise	POPULUS_EUPHRATICA_19354	PF11961:Domain of unknown function (DUF3475)|PF05003:Protein of unknown function (DUF668)	DUF3475
CCG012663	Phosphatidylinositol-3-phosphatase myotubularin-1	Potri.010G233600	Phosphatidylinositol-3-phosphatase /	turquoise	POPULUS_EUPHRATICA_19355	Phosphatidylinositol-3-phosphatase myotubularin-1; Short=AtMTM1; AltName: Full=Phosphatidylinositol-3,5-bisphosphate 3-phosphatase; AltName: Full=Phosphatidylinositol-3-phosphate phosphatase && PF06602:Myotubularin-like phosphatase domain	MTM1
CCG015945	Probable carboxylesterase 18	Potri.004G092500	PTHR23024//PTHR23024:SF174 - Member of 'GDXG' family of lipolytic enzymes	turquoise	POPULUS_EUPHRATICA_09378	Probable carboxylesterase 18; AltName: Full=AtCXE18 && PF07859:alpha/beta hydrolase fold	CXE18
CCG029559	no	Potri.004G135800	Uncharacterized conserved protein	turquoise	POPULUS_EUPHRATICA_09064	PF08642:Histone deacetylation protein Rxt3	Rxt3
CCG029560	no	Potri.004G136300	no	turquoise	POPULUS_EUPHRATICA_09063	no
CCG003399	eukaryotic translation elongation factor, putative; K03234 elongation factor EF-2	Potri.005G098100	Similar to elongation factor 2 (EF-2); similar to encodes a translation EF-2-like protein that is involved in cold-induced translation.	turquoise	POPULUS_EUPHRATICA_13631	Elongation factor 2; Short=EF-2; AltName: Full=Protein LOW EXPRESSION OF OSMOTICALLY RESPONSIVE GENES 1 && PF00009:Elongation factor Tu GTP binding domain	EF2
CCG003403	RNA polymerase I-specific transcription initiation factor RRN3	Potri.005G098500	RNA polymerase 1 specific transcription initiation factor RRN3 family protein	turquoise	POPULUS_EUPHRATICA_13638	RNA polymerase I-specific transcription initiation factor rrn3 && PF05327:RNA polymerase I specific transcription initiation factor RRN3	RRN3

## Sheet: Table S7
Table S7. WGCNA analysis of Module TFs
Gene ID	Pe.annotation	TF_family	Module
POPULUS_EUPHRATICA_26633	ProteinLHY;AltName:MYB-relatedtranscriptionfactorLHY;AltName:ProteinLATEELONGATEDHYPOCOTYL&&PF00249:Myb-likeDNA-bindingdomain	MYB	turquiose
POPULUS_EUPHRATICA_30478	ProteinLHY;AltName:MYB-relatedtranscriptionfactorLHY;AltName:ProteinLATEELONGATEDHYPOCOTYL&&PF00249:Myb-likeDNA-bindingdomain	MYB	turquiose
POPULUS_EUPHRATICA_22221	Ethylene-responsivetranscriptionfactorRAP2-4;AltName:Ethylene-responsivetranscriptionfactorERF059;AltName:ProteinRELATEDTOAPETALA24&&PF00847:AP2domain	AP2	turquiose
POPULUS_EUPHRATICA_08625	bZIPtranscriptionfactor44;Short=AtbZIP44&&PF00170:bZIPtranscriptionfactor	bZIP	turquiose
POPULUS_EUPHRATICA_00813	TranscriptionfactorTCP4;AltName:ProteinMATERNALEFFECTEMBRYOARREST35&&PF03634:TCPfamilytranscriptionfactor	TCP	turquiose
POPULUS_EUPHRATICA_14864	bZIPtranscriptionfactor44;Short=AtbZIP44&&PF00170:bZIPtranscriptionfactor	bZIP	turquiose
POPULUS_EUPHRATICA_15181	ADP-ribosylationfactor&&PF00025:ADP-ribosylationfactorfamily	ARF	turquiose
POPULUS_EUPHRATICA_07539	TranscriptionfactorMYB1R1;AltName:Myb-relatedproteinR1;Short=StMYB1R-1&&PF00249:Myb-likeDNA-bindingdomain	MYB	turquiose
POPULUS_EUPHRATICA_01354	ProteinPHR1-LIKE2;AltName:MybfamilytranscriptionfactorPHL2&&PF14379:MYB-CCtypetransfactor,LHEQLEmotif|PF00249:Myb-likeDNA-bindingdomain	MYB	turquiose
POPULUS_EUPHRATICA_25739	MybfamilytranscriptionfactorPHL7;AltName:ProteinPHR1-LIKE7&&PF00249:Myb-likeDNA-bindingdomain|PF14379:MYB-CCtypetransfactor,LHEQLEmotif	MYB	turquiose
POPULUS_EUPHRATICA_30385	ADP-ribosylationfactor2&&PF00025:ADP-ribosylationfactorfamily	ARF	turquiose
POPULUS_EUPHRATICA_35361	MybfamilytranscriptionfactorEFM;AltName:ProteinEARLYFLOWERINGMYB&&PF00249:Myb-likeDNA-bindingdomain	MYB	turquiose
POPULUS_EUPHRATICA_33624	Ethylene-responsivetranscriptionfactor2;Short=NsERF2;AltName:Ethylene-responsiveelement-bindingfactor2;Short=EREBP-2&&PF00847:AP2domain	AP2	turquiose
POPULUS_EUPHRATICA_11369	PF00249:Myb-likeDNA-bindingdomain	MYB	turquiose
POPULUS_EUPHRATICA_06694	bZIPtranscriptionfactor53;Short=AtbZIP53&&PF00170:bZIPtranscriptionfactor	bZIP	turquiose
POPULUS_EUPHRATICA_09092	P42736.2Ethylene-responsivetranscriptionfactorRAP2-3;AltName:Cadmium-inducedproteinAS30;AltName:Ethyleneresponsefactor72;Short=ERF72;AltName:Ethylene-responsiveelementbindingprotein;Short=AtEBP;AltName:ProteinRELATEDTOAPETALA23;Short=RelatedtoAP23&&PF00847:AP2domain	AP2	turquiose
POPULUS_EUPHRATICA_34606	TranscriptionfactorMYB48;AltName:Myb-relatedprotein48;Short=AtMYB48&&PF00249:Myb-likeDNA-bindingdomain	MYB	turquiose
POPULUS_EUPHRATICA_11350	Transcription factor-like protein DPB; AltName: Full=DP-like protein B; Short=AtDPbB; AltName: Full=E2F dimerization partner protein B && PF08781:Transcription factor DP|PF02319:E2F/DP family winged-helix DNA-binding domain	E2F/DP	turquiose
POPULUS_EUPHRATICA_24991	Transcription factor-like protein DPB; AltName: Full=DP-like protein B; Short=AtDPbB; AltName: Full=E2F dimerization partner protein B && PF08781:Transcription factor DP|PF02319:E2F/DP family winged-helix DNA-binding domain	E2F/DP	turquiose
POPULUS_EUPHRATICA_24924	Transcription factor-like protein DPB; AltName: Full=DP-like protein B; Short=AtDPbB; AltName: Full=E2F dimerization partner protein B && PF02319:E2F/DP family winged-helix DNA-binding domain|PF08781:Transcription factor DP	E2F/DP	turquiose
POPULUS_EUPHRATICA_04859	PutativeGATAtranscriptionfactor22&&PF00320:GATAzincfinger	GATA	turquiose
POPULUS_EUPHRATICA_09615	TranscriptionfactorTCP2;AltName:ProteinTEOSINTEBRANCHED1;AltName:ProteinTEOSINTE-LIKE1,CYCLOIDEA,andPROLIFERATINGCELLFACTOR2&&PF03634:TCPfamilytranscriptionfactor	TCP	turquiose
POPULUS_EUPHRATICA_10257	MybfamilytranscriptionfactorPHL7;AltName:ProteinPHR1-LIKE7&&PF14379:MYB-CCtypetransfactor,LHEQLEmotif|PF00249:Myb-likeDNA-bindingdomain	MYB	turquiose
POPULUS_EUPHRATICA_13558	TranscriptionfactorTCP7&&PF03634:TCPfamilytranscriptionfactor	TCP	turquiose
POPULUS_EUPHRATICA_03631	Ethylene-responsivetranscriptionfactorERF106&&PF00847:AP2domain	AP2	turquiose
POPULUS_EUPHRATICA_26540	ADP-ribosylationfactor2&&PF00025:ADP-ribosylationfactorfamily	ARF	turquiose
POPULUS_EUPHRATICA_08791	bindingfactor4;AltName:bZIPtranscriptionfactor38;Short=AtbZIP38&&PF00170:bZIPtranscriptionfactor	bZIP	turquiose
POPULUS_EUPHRATICA_26559	Squamosapromoter-binding-likeprotein1&&PF03110:SBPdomain	SBP	turquiose
POPULUS_EUPHRATICA_13220	Light-inducibleproteinCPRF2;AltName:Commonplantregulatoryfactor2;Short=CPRF-2&&PF00170:bZIPtranscriptionfactor|PF12498:Basicleucine-zipperCterminal	bZIP	turquiose
POPULUS_EUPHRATICA_11437	WRKYtranscriptionfactor44;AltName:ProteinTRANSPARENTTESTAGLABRA2;AltName:WRKYDNA-bindingprotein44&&PF03106:WRKYDNA-bindingdomain	WRKY	turquiose
POPULUS_EUPHRATICA_02703	PF00249:Myb-likeDNA-bindingdomain	MYB	turquiose
POPULUS_EUPHRATICA_22376	TranscriptionfactorTCP7&&PF03634:TCPfamilytranscriptionfactor	TCP	turquiose
POPULUS_EUPHRATICA_08484	Basicleucinezipper19;Short=AtbZIP19;Short=bZIPprotein19&&PF07716:Basicregionleucinezipper	bZIP	turquiose
POPULUS_EUPHRATICA_22258	TranscriptionfactorTGA1;AltName:DNA-bindingproteinTGA1a-likeprotein;AltName:bZIPtranscriptionfactor47;Short=AtbZIP47&&PF00170:bZIPtranscriptionfactor|PF14144:Seeddormancycontrol	bZIP	turquiose
POPULUS_EUPHRATICA_26459	GATAtranscriptionfactor15&&PF00320:GATAzincfinger	GATA	turquiose
POPULUS_EUPHRATICA_30342	bZIPtranscriptionfactor53;Short=AtbZIP53&&PF00170:bZIPtranscriptionfactor	bZIP	turquiose
POPULUS_EUPHRATICA_12322	PF00320:GATAzincfinger	GATA	turquiose
POPULUS_EUPHRATICA_23039	MybfamilytranscriptionfactorPHL6;AltName:ProteinPHR1-LIKE6&&PF00249:Myb-likeDNA-bindingdomain|PF14379:MYB-CCtypetransfactor,LHEQLEmotif	MYB	turquiose
POPULUS_EUPHRATICA_13434	Ethylene-responsivetranscriptionfactorERF060&&PF00847:AP2domain	AP2	turquiose
POPULUS_EUPHRATICA_01568	ADP-ribosylationfactor-likeprotein8a;Short=AtARL8a;AltName:ADP-ribosylationfactor-likeA1C;Short=AtARLA1C&&PF00025:ADP-ribosylationfactorfamily	ARF	turquiose
POPULUS_EUPHRATICA_26075	WRKYtranscriptionfactor1;AltName:TranscriptionfactorZAP1;AltName:WRKYDNA-bindingprotein1;AltName:Zinc-dependentactivatorprotein1&&PF03106:WRKYDNA-bindingdomain	WRKY	turquiose
POPULUS_EUPHRATICA_34662	Scarecrow-likeprotein14;Short=AtSCL14;AltName:GRASfamilyprotein2;Short=AtGRAS-2&&PF03514:GRASdomainfamily	GRAS	turquiose
POPULUS_EUPHRATICA_20194	Basicleucinezipper1;Short=AtbZIP1;Short=bZIPprotein1&&PF00170:bZIPtranscriptionfactor	bZIP	turquiose
POPULUS_EUPHRATICA_29055	TranscriptionfactorMYB1R1;AltName:Myb-relatedproteinR1;Short=StMYB1R-1&&PF00249:Myb-likeDNA-bindingdomain	MYB	turquiose
POPULUS_EUPHRATICA_10526	TGACG-sequence-specificDNA-bindingproteinTGA-2.1;Short=TGA2.1&&PF00170:bZIPtranscriptionfactor|PF14144:Seeddormancycontrol	bZIP	turquiose
POPULUS_EUPHRATICA_06080	Nuclearreceptorcorepressor1;Short=N-CoR;Short=N-CoR1;Short=xN-CoR&&PF00249:Myb-likeDNA-bindingdomain	MYB	turquiose
POPULUS_EUPHRATICA_21467	TranscriptionfactorTCP2;AltName:ProteinTEOSINTEBRANCHED1;AltName:ProteinTEOSINTE-LIKE1,CYCLOIDEA,andPROLIFERATINGCELLFACTOR2&&PF03634:TCPfamilytranscriptionfactor	TCP	turquiose
POPULUS_EUPHRATICA_35176	ADP-ribosylationfactor-likeprotein8a;Short=AtARL8a;AltName:ADP-ribosylationfactor-likeA1C;Short=AtARLA1C&&PF00025:ADP-ribosylationfactorfamily	ARF	turquiose
POPULUS_EUPHRATICA_36088	TranscriptionrepressorMYB4;AltName:Myb-relatedprotein4;Short=AtMYB4&&PF00249:Myb-likeDNA-bindingdomain	MYB	turquiose
POPULUS_EUPHRATICA_34027	TranscriptionfactorTGAL1;AltName:OsNIF4;AltName:bZIPtranscriptionfactor8;Short=OsbZIP08&&PF14144:Seeddormancycontrol|PF00170:bZIPtranscriptionfactor	bZIP	turquiose
POPULUS_EUPHRATICA_20085	ADP-ribosylationfactor1&&PF00025:ADP-ribosylationfactorfamily	ARF	turquiose
POPULUS_EUPHRATICA_30411	Squamosapromoter-binding-likeprotein1&&PF03110:SBPdomain	SBP	turquiose
POPULUS_EUPHRATICA_14723	Light-inducibleproteinCPRF2;AltName:Commonplantregulatoryfactor2;Short=CPRF-2&&PF00170:bZIPtranscriptionfactor|PF12498:Basicleucine-zipperCterminal	bZIP	turquiose
POPULUS_EUPHRATICA_20519	DELLAproteinGAI1;AltName:Gibberellicacid-insensitivemutantprotein1;AltName:VvGAI1&&PF03514:GRASdomainfamily	GRAS	turquiose
POPULUS_EUPHRATICA_34324	PutativeaxialregulatorYABBY2&&PF04690:YABBYprotein	YABBY	turquiose
POPULUS_EUPHRATICA_22788	Scarecrow-likeprotein15;Short=AtSCL15;AltName:GRASfamilyprotein25;Short=AtGRAS-25&&PF03514:GRASdomainfamily	GRAS	turquiose
POPULUS_EUPHRATICA_35459	ProteinRADIALIS-like5;Short=AtRL5;Short=ProteinRAD-like5;AltName:ProteinRADIALIS-LIKESANT/MYB4;Short=ProteinRSM4&&PF00249:Myb-likeDNA-bindingdomain	MYB	turquiose
POPULUS_EUPHRATICA_22623	FloralhomeoticproteinAPETALA2&&PF00847:AP2domain	AP2	turquiose
POPULUS_EUPHRATICA_34252	Importin-5;Short=Imp5;AltName:Importinsubunitbeta-3;AltName:Karyopherinbeta-3;AltName:Ran-bindingprotein5;Short=RanBP5&&PF13646:HEATrepeats|PF02985:HEATrepeat|PF00847:AP2domain	AP2	turquiose
POPULUS_EUPHRATICA_19734	TranscriptionfactorDIVARICATA&&PF00249:Myb-likeDNA-bindingdomain	MYB	turquiose
POPULUS_EUPHRATICA_32746	PF00249:Myb-likeDNA-bindingdomain	MYB	turquiose
POPULUS_EUPHRATICA_00807	ProbableWRKYtranscriptionfactor20;AltName:WRKYDNA-bindingprotein20&&PF03106:WRKYDNA-bindingdomain	WRKY	turquiose
POPULUS_EUPHRATICA_35173	Telomererepeat-bindingfactor1;Short=AtTRB1;AltName:MYBtranscriptionfactor&&PF00538:linkerhistoneH1andH5family|PF00249:Myb-likeDNA-bindingdomain	MYB	turquiose
POPULUS_EUPHRATICA_23476	ProteinPHR1-LIKE2;AltName:MybfamilytranscriptionfactorPHL2&&PF14379:MYB-CCtypetransfactor,LHEQLEmotif|PF00249:Myb-likeDNA-bindingdomain	MYB	turquiose
POPULUS_EUPHRATICA_10627	HeatstresstranscriptionfactorB-3;Short=AtHsfB3;AltName:AtHsf-05&&PF00447:HSF-typeDNA-binding	HSF	turquiose
POPULUS_EUPHRATICA_27941	PF02037:SAPdomain|PF10172:Det1complexingubiquitinligase	SAP	turquiose
POPULUS_EUPHRATICA_22589	TranscriptionfactorMYB44;AltName:Myb-relatedprotein44;Short=AtMYB44;AltName:Myb-relatedproteinR1;Short=AtMYBR1&&PF00249:Myb-likeDNA-bindingdomain	MYB	turquiose
POPULUS_EUPHRATICA_21782	Squamosapromoter-binding-likeprotein5&&PF03110:SBPdomain	SBP	turquiose
POPULUS_EUPHRATICA_22842	ProteinRADIALIS-like3;Short=AtRL3;Short=ProteinRAD-like3&&PF00249:Myb-likeDNA-bindingdomain	MYB	turquiose
POPULUS_EUPHRATICA_02514	TranscriptionfactorMYB1R1;AltName:Myb-relatedproteinR1;Short=StMYB1R-1&&PF00249:Myb-likeDNA-bindingdomain	MYB	turquiose
POPULUS_EUPHRATICA_24997	WRKYtranscriptionfactor44;AltName:ProteinTRANSPARENTTESTAGLABRA2;AltName:WRKYDNA-bindingprotein44&&PF03106:WRKYDNA-bindingdomain	WRKY	turquiose
POPULUS_EUPHRATICA_20008	ProbableWRKYtranscriptionfactor4;AltName:WRKYDNA-bindingprotein4&&PF03106:WRKYDNA-bindingdomain	WRKY	turquiose
POPULUS_EUPHRATICA_05592	ProbableWRKYtranscriptionfactor11;AltName:WRKYDNA-bindingprotein11&&PF03106:WRKYDNA-bindingdomain|PF10533:Plantzincclusterdomain	WRKY	turquiose
POPULUS_EUPHRATICA_13758	Myb-relatedprotein308&&PF00249:Myb-likeDNA-bindingdomain	MYB	turquiose
POPULUS_EUPHRATICA_10341	TranscriptionaladapterADA2&&PF00569:Zincfinger,ZZtype|PF00249:Myb-likeDNA-bindingdomain	MYB	turquiose
POPULUS_EUPHRATICA_09797	Squamosapromoter-bindingprotein1&&PF03110:SBPdomain	SBP	turquiose
POPULUS_EUPHRATICA_14042	TranscriptionfactorMYB44;AltName:Myb-relatedprotein44;Short=AtMYB44;AltName:Myb-relatedproteinR1;Short=AtMYBR1&&PF00249:Myb-likeDNA-bindingdomain	MYB	turquiose
POPULUS_EUPHRATICA_08597	GATAtranscriptionfactor5&&PF00320:GATAzincfinger	GATA	turquiose
POPULUS_EUPHRATICA_18794	Myb-relatedprotein2;AltName:MybfamilytranscriptionfactorPHL9;AltName:ProteinNITROGENSTARVATIONRESPONSE1;Short=AtNSR1;AltName:ProteinPHR1-LIKE9&&PF14379:MYB-CCtypetransfactor,LHEQLEmotif|PF00249:Myb-likeDNA-bindingdomain	MYB	turquiose
POPULUS_EUPHRATICA_24713	TranscriptionfactorDIVARICATA&&PF00249:Myb-likeDNA-bindingdomain	MYB	turquiose
POPULUS_EUPHRATICA_26159	WRKYtranscriptionfactor6;AltName:WRKYDNA-bindingprotein6;Short=AtWRKY6&&PF03106:WRKYDNA-bindingdomain	WRKY	turquiose
POPULUS_EUPHRATICA_11428	FloralhomeoticproteinAPETALA2&&PF00847:AP2domain	AP2	turquiose
POPULUS_EUPHRATICA_03205	Scarecrow-likeprotein6;Short=AtSCL6;AltName:GRASfamilyprotein22;Short=AtGRAS-22;AltName:SCL6-IV&&PF03514:GRASdomainfamily	GRAS	turquiose
POPULUS_EUPHRATICA_02075	TranscriptionfactorMYB48;AltName:Myb-relatedprotein48;Short=AtMYB48&&PF00249:Myb-likeDNA-bindingdomain	MYB	turquiose
POPULUS_EUPHRATICA_31930	bZIPtranscriptionfactor44;Short=AtbZIP44&&PF00170:bZIPtranscriptionfactor	bZIP	turquiose
POPULUS_EUPHRATICA_35537	TranscriptionfactorRF2b&&PF00170:bZIPtranscriptionfactor	bZIP	turquiose
POPULUS_EUPHRATICA_15937	ADP-ribosylationfactor1>P61210.2ADP-ribosylationfactor1;AltName:lARF1&&PF00025:ADP-ribosylationfactorfamily	ARF	turquiose
POPULUS_EUPHRATICA_23252	ProbabletranscriptionfactorPosF21;AltName:bZIPtranscriptionfactor59;Short=AtbZIP59&&PF00170:bZIPtranscriptionfactor	bZIP	turquiose
POPULUS_EUPHRATICA_23915	TranscriptionfactorMYB3;AltName:Myb-relatedprotein3;Short=AtMYB3&&PF00249:Myb-likeDNA-bindingdomain	MYB	turquiose
POPULUS_EUPHRATICA_09563	ProteinREVEILLE6&&PF00249:Myb-likeDNA-bindingdomain	MYB	turquiose
POPULUS_EUPHRATICA_03630	Ethylene-responsivetranscriptionfactorERF105&&PF00847:AP2domain	AP2	turquiose
POPULUS_EUPHRATICA_03853	GATAtranscriptionfactor1;Short=AtGATA-1&&PF00320:GATAzincfinger	GATA	turquiose
POPULUS_EUPHRATICA_17678	HeatstresstranscriptionfactorA-2c;AltName:Heatstresstranscriptionfactor25;Short=OsHsf-25;AltName:Heatstresstranscriptionfactor6;Short=OsHSF6;Short=rHsf6&&PF00447:HSF-typeDNA-binding	HSF	turquiose
POPULUS_EUPHRATICA_17646	Squamosapromoter-bindingprotein1&&PF03110:SBPdomain	SBP	turquiose
POPULUS_EUPHRATICA_06549	ProbableWRKYtranscriptionfactor4;AltName:WRKYDNA-bindingprotein4&&PF03106:WRKYDNA-bindingdomain	WRKY	turquiose
POPULUS_EUPHRATICA_33776	TranscriptionfactorTCP20&&PF03634:TCPfamilytranscriptionfactor	TCP	turquiose
POPULUS_EUPHRATICA_32925	GATAtranscriptionfactor26&&PF00320:GATAzincfinger|PF13919:Asxhomologydomain	GATA	turquiose
POPULUS_EUPHRATICA_22613	ProbableWRKYtranscriptionfactor7;AltName:WRKYDNA-bindingprotein7&&PF10533:Plantzincclusterdomain|PF03106:WRKYDNA-bindingdomain	WRKY	turquiose
POPULUS_EUPHRATICA_32574	ProbableWRKYtranscriptionfactor20;AltName:WRKYDNA-bindingprotein20&&PF03106:WRKYDNA-bindingdomain	WRKY	turquiose
POPULUS_EUPHRATICA_32634	Myb-relatedprotein306&&PF00249:Myb-likeDNA-bindingdomain	MYB	turquiose
POPULUS_EUPHRATICA_21356	Squamosapromoter-binding-likeprotein7&&PF03110:SBPdomain	SBP	turquiose
POPULUS_EUPHRATICA_26921	Two-componentresponseregulatorORR23;AltName:OsRRB5&&PF00249:Myb-likeDNA-bindingdomain	MYB	turquiose
POPULUS_EUPHRATICA_25929	ProteinFAR1-RELATEDSEQUENCE5&&PF03101:FAR1DNA-bindingdomain	FAR1	turquiose
POPULUS_EUPHRATICA_12944	GTP-bindingproteinSAR1B&&PF00025:ADP-ribosylationfactorfamily	ARF	turquiose
POPULUS_EUPHRATICA_00806	Scarecrow-liketranscriptionfactorPAT1;AltName:GRASfamilyprotein29;Short=AtGRAS-29;AltName:ProteinPHYTOCHROMEASIGNALTRANSDUCTION1&&PF03514:GRASdomainfamily	GRAS	turquiose
POPULUS_EUPHRATICA_14024	FloralhomeoticproteinAPETALA2&&PF00847:AP2domain	AP2	turquiose
POPULUS_EUPHRATICA_28353	ADP-ribosylationfactor-relatedprotein1;Short=ARF-relatedprotein1&&PF00025:ADP-ribosylationfactorfamily	ARF	turquiose
POPULUS_EUPHRATICA_14431	Scarecrow-likeprotein1;Short=AtSCL1;AltName:GRASfamilyprotein4;Short=AtGRAS-4&&PF03514:GRASdomainfamily	GRAS	turquiose
POPULUS_EUPHRATICA_11604	TranscriptionfactorMYB1R1;AltName:Myb-relatedproteinR1;Short=StMYB1R-1&&PF00249:Myb-likeDNA-bindingdomain	MYB	turquiose
POPULUS_EUPHRATICA_03041	HeatstresstranscriptionfactorA-1d;Short=AtHsfA1d;AltName:AtHsf-01;AltName:Heatshockfactorprotein8;Short=HSF8;AltName:Heatshocktranscriptionfactor8;Short=HSTF8&&PF00447:HSF-typeDNA-binding	HSF	turquiose
POPULUS_EUPHRATICA_04530	ProteinPPLZ02&&PF00847:AP2domain	AP2	turquiose
POPULUS_EUPHRATICA_25947	ProteinFAR1-RELATEDSEQUENCE5&&PF03101:FAR1DNA-bindingdomain	FAR1	turquiose
POPULUS_EUPHRATICA_11579	Telomererepeat-bindingfactor4;AltName:MYBtranscriptionfactor&&PF00538:linkerhistoneH1andH5family|PF00249:Myb-likeDNA-bindingdomain	MYB	turquiose
POPULUS_EUPHRATICA_24220	ProteinREVEILLE6&&PF00249:Myb-likeDNA-bindingdomain	MYB	turquiose
POPULUS_EUPHRATICA_26047	TranscriptionaladapterADA2&&PF00249:Myb-likeDNA-bindingdomain|PF00569:Zincfinger,ZZtype	MYB	turquiose
POPULUS_EUPHRATICA_22908	GATAtranscriptionfactor5&&PF00320:GATAzincfinger	GATA	turquiose
POPULUS_EUPHRATICA_21648	TranscriptionfactorHY5-like;AltName:HY5homolog;AltName:bZIPtranscriptionfactor64;Short=AtbZIP64&&PF00170:bZIPtranscriptionfactor	bZIP	turquiose
POPULUS_EUPHRATICA_10938	Ethylene-responsivetranscriptionfactorERF015&&PF00847:AP2domain	AP2	turquiose
POPULUS_EUPHRATICA_04940	MybfamilytranscriptionfactorEFM;AltName:ProteinEARLYFLOWERINGMYB&&PF00249:Myb-likeDNA-bindingdomain	MYB	turquiose
POPULUS_EUPHRATICA_22831	ADP-ribosylationfactor-likeprotein2;AltName:ProteinARF-like2;AltName:ProteinHALLIMASCH;AltName:ProteinTITAN5&&PF00025:ADP-ribosylationfactorfamily	ARF	turquiose
POPULUS_EUPHRATICA_20338	MybfamilytranscriptionfactorEFM;AltName:ProteinEARLYFLOWERINGMYB&&PF00249:Myb-likeDNA-bindingdomain	MYB	turquiose
POPULUS_EUPHRATICA_27748	TranscriptionfactorWER;AltName:Myb-relatedprotein66;Short=AtMYB66;AltName:ProteinWEREWOLF&&PF00249:Myb-likeDNA-bindingdomain	MYB	turquiose
POPULUS_EUPHRATICA_25589	Scarecrow-likeprotein23;Short=AtSCL23;AltName:GRASfamilyprotein28;Short=AtGRAS-28&&PF03514:GRASdomainfamily	GRAS	turquiose
POPULUS_EUPHRATICA_20575	HeatstresstranscriptionfactorA-8;Short=AtHsfA8;AltName:AtHsf-03;AltName:Heatshockfactorprotein5;Short=HSF5;AltName:Heatshocktranscriptionfactor5;Short=HSTF5&&PF00447:HSF-typeDNA-binding	HSF	turquiose
POPULUS_EUPHRATICA_00401	Chitin-induciblegibberellin-responsiveprotein1&&PF03514:GRASdomainfamily	GRAS	turquiose
POPULUS_EUPHRATICA_10138	WRKYtranscriptionfactor6;AltName:WRKYDNA-bindingprotein6;Short=AtWRKY6&&PF03106:WRKYDNA-bindingdomain	WRKY	turquiose
POPULUS_EUPHRATICA_22685	MybfamilytranscriptionfactorEFM;AltName:ProteinEARLYFLOWERINGMYB&&PF00249:Myb-likeDNA-bindingdomain	MYB	turquiose
POPULUS_EUPHRATICA_05373	ProbableWRKYtranscriptionfactor32;AltName:WRKYDNA-bindingprotein32&&PF03106:WRKYDNA-bindingdomain	WRKY	turquiose
POPULUS_EUPHRATICA_12699	ADP-ribosylationfactor1&&PF00025:ADP-ribosylationfactorfamily	ARF	turquiose
POPULUS_EUPHRATICA_29657	HeatstresstranscriptionfactorB-2a;Short=AtHsfB2a;AltName:AtHsf-22;AltName:Heatshockfactorprotein6;Short=HSF6;AltName:Heatshocktranscriptionfactor6;Short=HSTF6&&PF00447:HSF-typeDNA-binding	HSF	turquiose
POPULUS_EUPHRATICA_33821	Squamosapromoter-binding-likeprotein2&&PF03110:SBPdomain	SBP	turquiose
POPULUS_EUPHRATICA_31862	Ethylene-responsivetranscriptionfactor1B;Short=AtERF1B;AltName:Ethylene-responsiveelement-bindingfactor1B;Short=EREBP-1B&&PF00847:AP2domain	AP2	turquiose
POPULUS_EUPHRATICA_16287	TranscriptionfactorTCP4;AltName:ProteinMATERNALEFFECTEMBRYOARREST35&&PF03634:TCPfamilytranscriptionfactor	TCP	turquiose
POPULUS_EUPHRATICA_16206	Myb-relatedprotein330&&PF00249:Myb-likeDNA-bindingdomain	MYB	turquiose
POPULUS_EUPHRATICA_08056	TranscriptionfactorTCP8&&PF03634:TCPfamilytranscriptionfactor	TCP	turquiose
POPULUS_EUPHRATICA_05126	Telomererepeat-bindingfactor4;AltName:MYBtranscriptionfactor&&PF00249:Myb-likeDNA-bindingdomain|PF00538:linkerhistoneH1andH5family	MYB	turquiose
POPULUS_EUPHRATICA_26593	TranscriptionfactorMYB86;AltName:Mybhomolog4;Short=AtMyb4;AltName:Myb-relatedprotein86;Short=AtMYB86&&PF00249:Myb-likeDNA-bindingdomain	MYB	turquiose
POPULUS_EUPHRATICA_02211	ADP-ribosylationfactor1>P61210.2ADP-ribosylationfactor1;AltName:lARF1&&PF00025:ADP-ribosylationfactorfamily	ARF	turquiose
POPULUS_EUPHRATICA_33510	Ethylene-responsivetranscriptionfactorERF061&&PF00847:AP2domain	AP2	turquiose
POPULUS_EUPHRATICA_17226	ATP-dependentDNAhelicase2subunitKU70;AltName:ATP-dependentDNAhelicase2subunit1;AltName:ATP-dependentDNAhelicaseII70kDasubunit&&PF03731:Ku70/Ku80N-terminalalpha/betadomain|PF02735:Ku70/Ku80beta-barreldomain|PF03730:Ku70/Ku80C-terminalarm|PF02037:SAPdomain	SAP	turquiose
POPULUS_EUPHRATICA_06719	ProteinFAR1-RELATEDSEQUENCE11&&PF04434:SWIMzincfinger|PF10551:MULEtransposasedomain|PF03101:FAR1DNA-bindingdomain	FAR1	turquiose
POPULUS_EUPHRATICA_23205	DELLAproteinGAIP-B;AltName:CmGAIP-B;Short=GAIP-B;AltName:Gibberellicacid-insensitivephloemproteinB&&PF02892:BEDzincfinger|PF03514:GRASdomainfamily	GRAS	turquiose
POPULUS_EUPHRATICA_16593	Pathogenesis-relatedgenestranscriptionalactivatorPTI6;AltName:PTO-interactingprotein6&&PF00847:AP2domain	AP2	turquiose
POPULUS_EUPHRATICA_29668	ADP-ribosylationfactor-likeprotein5A&&PF00025:ADP-ribosylationfactorfamily	ARF	turquiose
POPULUS_EUPHRATICA_08980	FloralhomeoticproteinAPETALA2&&PF00847:AP2domain	AP2	turquiose
POPULUS_EUPHRATICA_02430	ProteinFAR1-RELATEDSEQUENCE6&&PF10551:MULEtransposasedomain|PF03101:FAR1DNA-bindingdomain	FAR1	turquiose
POPULUS_EUPHRATICA_13940	MybfamilytranscriptionfactorEFM;AltName:ProteinEARLYFLOWERINGMYB&&PF00249:Myb-likeDNA-bindingdomain	MYB	turquiose
POPULUS_EUPHRATICA_01477	P51823.2ADP-ribosylationfactor2&&PF00025:ADP-ribosylationfactorfamily	ARF	turquiose
POPULUS_EUPHRATICA_26691	TranscriptionrepressorMYB5;AltName:AtM2;AltName:Myb-relatedprotein5;Short=AtMYB5&&PF00249:Myb-likeDNA-bindingdomain	MYB	turquiose
POPULUS_EUPHRATICA_19284	TranscriptionfactorDIVARICATA&&PF00249:Myb-likeDNA-bindingdomain	MYB	turquiose
POPULUS_EUPHRATICA_15663	TranscriptionrepressorMYB5;AltName:AtM2;AltName:Myb-relatedprotein5;Short=AtMYB5&&PF00249:Myb-likeDNA-bindingdomain	MYB	turquiose
POPULUS_EUPHRATICA_05197	Dehydration-responsiveelement-bindingprotein3;AltName:ProteinTINY2&&PF00847:AP2domain	AP2	turquiose
POPULUS_EUPHRATICA_26505	ProbableWRKYtranscriptionfactor69;AltName:WRKYDNA-bindingprotein69&&PF03106:WRKYDNA-bindingdomain	WRKY	turquiose
POPULUS_EUPHRATICA_21866	PF03101:FAR1DNA-bindingdomain	FAR1	turquiose
POPULUS_EUPHRATICA_23242	ProteinSHORT-ROOT;Short=AtSHR;AltName:GRASfamilyprotein26;Short=AtGRAS-26;AltName:ProteinSHOOTGRAVITROPISM7&&PF03514:GRASdomainfamily	GRAS	turquiose
POPULUS_EUPHRATICA_26700	Ethylene-responsivetranscriptionfactorERF023&&PF00847:AP2domain	AP2	turquiose
POPULUS_EUPHRATICA_26041	PutativeproteinFAR1-RELATEDSEQUENCE10&&PF10551:MULEtransposasedomain|PF03101:FAR1DNA-bindingdomain|PF04434:SWIMzincfinger	FAR1	turquiose
POPULUS_EUPHRATICA_18109	Myb-relatedproteinMyb4;AltName:OsMyb4;AltName:TranscriptionfactorRLTR1&&PF00249:Myb-likeDNA-bindingdomain	MYB	turquiose
POPULUS_EUPHRATICA_14490	G-box-bindingfactor4;AltName:bZIPtranscriptionfactor40;Short=AtbZIP40&&PF00170:bZIPtranscriptionfactor	bZIP	turquiose
POPULUS_EUPHRATICA_02530	Dehydration-responsiveelement-bindingprotein3;AltName:ProteinTINY2&&PF00847:AP2domain	AP2	turquiose
POPULUS_EUPHRATICA_24984	Floralhomeoticprotein,APETALA2&&PF00847:AP2domain	AP2	turquiose
POPULUS_EUPHRATICA_09509	Scarecrow-likeprotein8;Short=AtSCL8;AltName:GRASfamilyprotein30;Short=AtGRAS-30&&PF03514:GRASdomainfamily	GRAS	turquiose
POPULUS_EUPHRATICA_02131	PF00439:Bromodomain|PF00249:Myb-likeDNA-bindingdomain	MYB	turquiose
POPULUS_EUPHRATICA_15517	Light-inducibleproteinCPRF2;AltName:Commonplantregulatoryfactor2;Short=CPRF-2&&PF00170:bZIPtranscriptionfactor|PF12498:Basicleucine-zipperCterminal	bZIP	turquiose
POPULUS_EUPHRATICA_30824	Scarecrow-likeprotein6;Short=AtSCL6;AltName:GRASfamilyprotein22;Short=AtGRAS-22;AltName:SCL6-IV&&PF03514:GRASdomainfamily	GRAS	turquiose
POPULUS_EUPHRATICA_24606	PutativeMybfamilytranscriptionfactorAt1g14600&&PF00249:Myb-likeDNA-bindingdomain	MYB	turquiose
POPULUS_EUPHRATICA_28336	TranscriptionfactorTCP19&&PF03634:TCPfamilytranscriptionfactor	TCP	turquiose
POPULUS_EUPHRATICA_30294	Ethylene-responsivetranscriptionfactorRAP2-3;AltName:Cadmium-inducedproteinAS30;AltName:Ethyleneresponsefactor72;Short=ERF72;AltName:Ethylene-responsiveelementbindingprotein;Short=AtEBP;AltName:ProteinRELATEDTOAPETALA23;Short=RelatedtoAP23&&PF00847:AP2domain	AP2	turquiose
POPULUS_EUPHRATICA_34520	TranscriptionfactorGAMYB;AltName:OsGAMyb&&PF00249:Myb-likeDNA-bindingdomain	MYB	turquiose
POPULUS_EUPHRATICA_09111	ProbableWRKYtranscriptionfactor4;AltName:WRKYDNA-bindingprotein4&&PF03106:WRKYDNA-bindingdomain	WRKY	turquiose
POPULUS_EUPHRATICA_21837	DELLAproteinGAIP-B;AltName:CmGAIP-B;Short=GAIP-B;AltName:Gibberellicacid-insensitivephloemproteinB&&PF03514:GRASdomainfamily	GRAS	turquiose
POPULUS_EUPHRATICA_03966	AP2-likeethylene-responsivetranscriptionfactorAt1g16060&&PF00847:AP2domain	AP2	turquiose
POPULUS_EUPHRATICA_19216	ABSCISICACID-INSENSITIVE5-likeprotein2;AltName:ABA-responsiveelement-bindingprotein3;AltName:Dc3promoter-bindingfactor3;Short=AtDPBF3;AltName:bZIPtranscriptionfactor66;Short=AtbZIP66&&PF00170:bZIPtranscriptionfactor	bZIP	turquiose
POPULUS_EUPHRATICA_34137	ProteinFAR1-RELATEDSEQUENCE4&&PF03101:FAR1DNA-bindingdomain	FAR1	turquiose
POPULUS_EUPHRATICA_22261	TranscriptionfactorTGA1;AltName:DNA-bindingproteinTGA1a-likeprotein;AltName:bZIPtranscriptionfactor47;Short=AtbZIP47&&PF00170:bZIPtranscriptionfactor|PF14144:Seeddormancycontrol	bZIP	turquiose
POPULUS_EUPHRATICA_33212	Scarecrow-likeprotein6;Short=AtSCL6;AltName:GRASfamilyprotein22;Short=AtGRAS-22;AltName:SCL6-IV&&PF03514:GRASdomainfamily	GRAS	turquiose
POPULUS_EUPHRATICA_21608	TranscriptionfactorHY5-like;AltName:HY5homolog;AltName:bZIPtranscriptionfactor64;Short=AtbZIP64&&PF00170:bZIPtranscriptionfactor	bZIP	turquiose
POPULUS_EUPHRATICA_23900	ProteinODORANT1;AltName:MYB-likeproteinODO1&&PF00249:Myb-likeDNA-bindingdomain	MYB	turquiose
POPULUS_EUPHRATICA_02849	Ethylene-responsivetranscriptionfactorERF039&&PF00847:AP2domain	AP2	turquiose
POPULUS_EUPHRATICA_06930	TranscriptionrepressorMYB4;AltName:Myb-relatedprotein4;Short=AtMYB4&&PF00249:Myb-likeDNA-bindingdomain	MYB	turquiose
POPULUS_EUPHRATICA_06624	ADP-ribosylationfactor1&&PF00025:ADP-ribosylationfactorfamily	ARF	turquiose
POPULUS_EUPHRATICA_30557	Ethylene-responsivetranscriptionfactorERF023&&PF00847:AP2domain	AP2	turquiose
POPULUS_EUPHRATICA_07813	GATAtranscriptionfactor15&&PF00320:GATAzincfinger	GATA	turquiose
POPULUS_EUPHRATICA_14781	Ethylene-responsivetranscriptionfactor1B;Short=AtERF1B;AltName:Ethylene-responsiveelement-bindingfactor1B;Short=EREBP-1B&&PF00847:AP2domain	AP2	turquiose
POPULUS_EUPHRATICA_03629	Ethylene-responsivetranscriptionfactor2;Short=NsERF2;AltName:Ethylene-responsiveelement-bindingfactor2;Short=EREBP-2&&PF00847:AP2domain	AP2	turquiose
POPULUS_EUPHRATICA_08180	DELLAproteinRGL2;AltName:GRASfamilyprotein15;Short=AtGRAS-15;AltName:RGA-likeprotein2;AltName:Scarecrow-likeprotein19;Short=AtSCL19&&PF03514:GRASdomainfamily	GRAS	turquiose
POPULUS_EUPHRATICA_20134	ProbableWRKYtranscriptionfactor48;AltName:WRKYDNA-bindingprotein48&&PF03106:WRKYDNA-bindingdomain	WRKY	turquiose
POPULUS_EUPHRATICA_30842	GATAtranscriptionfactor4;Short=AtGATA-4&&PF00320:GATAzincfinger	GATA	turquiose
POPULUS_EUPHRATICA_00029	TranscriptionfactorMYB80;AltName:Myb-relatedprotein80;Short=OsMYB80&&PF00249:Myb-likeDNA-bindingdomain	MYB	turquiose
POPULUS_EUPHRATICA_12402	GATAtranscriptionfactor12&&PF00320:GATAzincfinger	GATA	turquiose
POPULUS_EUPHRATICA_29166	TranscriptionfactorMYB86;AltName:Mybhomolog4;Short=AtMyb4;AltName:Myb-relatedprotein86;Short=AtMYB86&&PF00249:Myb-likeDNA-bindingdomain	MYB	turquiose
POPULUS_EUPHRATICA_15523	Light-inducibleproteinCPRF2;AltName:Commonplantregulatoryfactor2;Short=CPRF-2&&PF00170:bZIPtranscriptionfactor|PF12498:Basicleucine-zipperCterminal	bZIP	turquiose
POPULUS_EUPHRATICA_00974	WRKYtranscriptionfactor28;AltName:WRKYDNA-bindingprotein28&&PF03106:WRKYDNA-bindingdomain	WRKY	turquiose
POPULUS_EUPHRATICA_03499	ProbableWRKYtranscriptionfactor53;AltName:WRKYDNA-bindingprotein53&&PF03106:WRKYDNA-bindingdomain	WRKY	turquiose
POPULUS_EUPHRATICA_23729	P81392.1Myb-relatedprotein306&&PF00249:Myb-likeDNA-bindingdomain	MYB	turquiose
POPULUS_EUPHRATICA_25260	HeatstresstranscriptionfactorB-3;Short=AtHsfB3;AltName:AtHsf-05&&PF00447:HSF-typeDNA-binding	HSF	turquiose
POPULUS_EUPHRATICA_09057	TranscriptionfactorTCP11&&PF03634:TCPfamilytranscriptionfactor	TCP	turquiose
novel.517	GATAtranscriptionfactor8&&PF00320:GATAzincfinger	GATA	turquiose
POPULUS_EUPHRATICA_12750	AnthocyaninregulatoryC1protein&&PF00249:Myb-likeDNA-bindingdomain	MYB	salmon
POPULUS_EUPHRATICA_20335	AP2/ERFandB3domain-containingtranscriptionrepressorTEM1;AltName:ProteinTEMPRANILLO1;AltName:RAV1-likeethylene-responsivetranscriptionfactorTEM1&&PF02362:B3DNAbindingdomain|PF00847:AP2domain	B3	salmon
POPULUS_EUPHRATICA_05524	TranscriptionfactorMYB82;AltName:Myb-relatedprotein82;Short=AtMYB82&&PF00249:Myb-likeDNA-bindingdomain	MYB	salmon
POPULUS_EUPHRATICA_29130	TranscriptionfactorWER;AltName:Myb-relatedprotein66;Short=AtMYB66;AltName:ProteinWEREWOLF&&PF00249:Myb-likeDNA-bindingdomain	MYB	salmon
POPULUS_EUPHRATICA_12884	ADP-ribosylationfactor&&PF00025:ADP-ribosylationfactorfamily	ARF	yellow
POPULUS_EUPHRATICA_06706	GTP-bindingproteinSAR1A&&PF00025:ADP-ribosylationfactorfamily	ARF	yellow
POPULUS_EUPHRATICA_20072	Squamosapromoter-binding-likeprotein1&&PF03110:SBPdomain	SBP	yellow
POPULUS_EUPHRATICA_25477	TranscriptionfactorBOA;AltName:ProteinBROTHEROFLUXARRHYTHMO;AltName:ProteinPHYTOCLOCK1-like;Short=ProteinPCL1-like&&PF00249:Myb-likeDNA-bindingdomain	MYB	yellow
POPULUS_EUPHRATICA_02761	Ethylene-responsivetranscriptionfactorRAP2-2;Short=AtRAP2.2;AltName:ProteinRELATEDTOAPETALA22&&PF00847:AP2domain	AP2	yellow
POPULUS_EUPHRATICA_20205	GTP-bindingproteinSAR1A&&PF00025:ADP-ribosylationfactorfamily	ARF	yellow
POPULUS_EUPHRATICA_10816	AxialregulatorYABBY5&&PF04690:YABBYprotein	YABBY	yellow
POPULUS_EUPHRATICA_30828	Scarecrow-likeprotein6;Short=AtSCL6;AltName:GRASfamilyprotein22;Short=AtGRAS-22;AltName:SCL6-IV&&PF03514:GRASdomainfamily	GRAS	yellow
POPULUS_EUPHRATICA_28750	Zinc-fingerhomeodomainprotein2;Short=AtZHD2;AltName:Homeoboxprotein22;Short=AtHB-22;AltName:ProteinMATERNALEFFECTEMBRYOARREST68&&PF04770:ZF-HDproteindimerisationregion	ZF-HD	yellow
POPULUS_EUPHRATICA_11773	ADP-ribosylationfactor1&&PF00025:ADP-ribosylationfactorfamily	ARF	yellow
POPULUS_EUPHRATICA_25531	DELLAproteinGAIP;AltName:CmGAIP;Short=GAIP;AltName:Gibberellicacid-insensitivephloemprotein&&PF03514:GRASdomainfamily	GRAS	yellow
POPULUS_EUPHRATICA_09439	ADP-ribosylationfactor-likeprotein8c;Short=AtARL8c;AltName:ADP-ribosylationfactor-likeA1A;Short=AtARLA1A&&PF00025:ADP-ribosylationfactorfamily	ARF	yellow
POPULUS_EUPHRATICA_14146	B3domain-containingtranscriptionrepressorVAL1;AltName:ProteinHIGH-LEVELEXPRESSIONOFSUGAR-INDUCIBLE2;AltName:ProteinVP1/ABI3-LIKE1&&PF02362:B3DNAbindingdomain|PF07496:CW-typeZincFinger	B3	yellow
POPULUS_EUPHRATICA_30554	Auxinresponsefactor9&&PF02309:AUX/IAAfamily|PF06507:Auxinresponsefactor|PF02362:B3DNAbindingdomain	B3	yellow
POPULUS_EUPHRATICA_27747	TranscriptionfactorWER;AltName:Myb-relatedprotein66;Short=AtMYB66;AltName:ProteinWEREWOLF&&PF00249:Myb-likeDNA-bindingdomain	MYB	yellow
POPULUS_EUPHRATICA_24180	TranscriptionfactorTCP13;AltName:Plastidtranscriptionfactor1;AltName:TFPD&&PF03634:TCPfamilytranscriptionfactor	TCP	yellow
POPULUS_EUPHRATICA_22815	Scarecrow-likeprotein4;Short=AtSCL4;AltName:GRASfamilyprotein32;Short=AtGRAS-32&&PF03514:GRASdomainfamily	GRAS	yellow
POPULUS_EUPHRATICA_23325	TranscriptionfactorCPC;AltName:ProteinCAPRICE&&PF00249:Myb-likeDNA-bindingdomain	MYB	yellow
POPULUS_EUPHRATICA_10996	Scarecrow-likeprotein9;Short=AtSCL9;AltName:GRASfamilyprotein13;Short=AtGRAS-13&&PF03514:GRASdomainfamily	GRAS	yellow
POPULUS_EUPHRATICA_26786	ProbableWRKYtranscriptionfactor43;AltName:WRKYDNA-bindingprotein43&&PF03106:WRKYDNA-bindingdomain	WRKY	tan
POPULUS_EUPHRATICA_18309	Myb-relatedprotein330&&PF00249:Myb-likeDNA-bindingdomain	MYB	tan
POPULUS_EUPHRATICA_14579	ProbableWRKYtranscriptionfactor28;AltName:WRKYDNA-bindingprotein28&&PF03106:WRKYDNA-bindingdomain	WRKY	tan
POPULUS_EUPHRATICA_25156	PutativeaxialregulatorYABBY2&&PF04690:YABBYprotein	YABBY	red
POPULUS_EUPHRATICA_17746	B3domain-containingproteinOs07g0563300&&PF07496:CW-typeZincFinger|PF02362:B3DNAbindingdomain	B3	red
POPULUS_EUPHRATICA_00940	Ethylene-responsivetranscriptionfactor3;AltName:Ethylene-responsiveelement-bindingfactor3homolog;AltName:Ethylene-responsiveelement-bindingfactor5;Short=EREBP-5;AltName:NtERF5&&PF00847:AP2domain	AP2	red
POPULUS_EUPHRATICA_23482	Ethylene-responsivetranscriptionfactorERF062&&PF00847:AP2domain	AP2	red
POPULUS_EUPHRATICA_34658	Scarecrow-likeprotein14;Short=AtSCL14;AltName:GRASfamilyprotein2;Short=AtGRAS-2&&PF03514:GRASdomainfamily	GRAS	red
POPULUS_EUPHRATICA_33562	TranscriptionfactorMYB12;AltName:Myb-relatedprotein12;Short=AtMYB12&&PF00249:Myb-likeDNA-bindingdomain	MYB	red
POPULUS_EUPHRATICA_27304	ProteinREVEILLE7;AltName:Early-phytochrome-responsive1;AltName:MYB-relatedtranscriptionfactorEPR1&&PF00249:Myb-likeDNA-bindingdomain	MYB	pink
POPULUS_EUPHRATICA_00647	ProbableWRKYtranscriptionfactor3;AltName:WRKYDNA-bindingprotein3&&PF03106:WRKYDNA-bindingdomain	WRKY	pink
POPULUS_EUPHRATICA_30610	Commonplantregulatoryfactor1;Short=CPRF-1&&PF00170:bZIPtranscriptionfactor	bZIP	pink
POPULUS_EUPHRATICA_32974	Two-componentresponseregulator-likeAPRR2;AltName:Pseudo-responseregulator2;AltName:TOC2protein&&PF00249:Myb-likeDNA-bindingdomain|PF00072:Responseregulatorreceiverdomain	MYB	pink
POPULUS_EUPHRATICA_04430	ProbableWRKYtranscriptionfactor11;AltName:WRKYDNA-bindingprotein11&&PF03106:WRKYDNA-bindingdomain|PF10533:Plantzincclusterdomain	WRKY	pink
POPULUS_EUPHRATICA_33095	MybfamilytranscriptionfactorPHL11;AltName:ProteinPHR1-LIKE11&&PF00249:Myb-likeDNA-bindingdomain|PF14379:MYB-CCtypetransfactor,LHEQLEmotif	MYB	pink
POPULUS_EUPHRATICA_06812	AP2/ERFandB3domain-containingtranscriptionrepressorTEM1;AltName:ProteinTEMPRANILLO1;AltName:RAV1-likeethylene-responsivetranscriptionfactorTEM1&&PF00847:AP2domain|PF02362:B3DNAbindingdomain	B3	pink
POPULUS_EUPHRATICA_04602	TranscriptionfactorHY5;AltName:ProteinLONGHYPOCOTYL5;AltName:bZIPtranscriptionfactor56;Short=AtbZIP56&&PF00170:bZIPtranscriptionfactor	bZIP	pink
POPULUS_EUPHRATICA_25261	AP2-likeethylene-responsivetranscriptionfactorAt2g41710&&PF00847:AP2domain	AP2	pink
POPULUS_EUPHRATICA_28943	TranscriptionfactorDIVARICATA&&PF00249:Myb-likeDNA-bindingdomain	MYB	pink
POPULUS_EUPHRATICA_15915	TranscriptionfactorMYB108;AltName:Myb-relatedprotein108;Short=AtMYB108;AltName:ProteinBOTRYTIS-SUSCEPTIBLE1&&PF00249:Myb-likeDNA-bindingdomain	MYB	pink
POPULUS_EUPHRATICA_17516	ProbableWRKYtranscriptionfactor65;AltName:WRKYDNA-bindingprotein65&&PF03106:WRKYDNA-bindingdomain	WRKY	magent
POPULUS_EUPHRATICA_29412	Ethylene-responsivetranscriptionfactorERF114;AltName:ERFbudenhancer&&PF00847:AP2domain	AP2	magent
POPULUS_EUPHRATICA_04512	ProbableWRKYtranscriptionfactor40;AltName:WRKYDNA-bindingprotein40&&PF03106:WRKYDNA-bindingdomain	WRKY	lightcyan
POPULUS_EUPHRATICA_20475	TranscriptionrepressorMYB4;AltName:Myb-relatedprotein4;Short=AtMYB4&&PF00249:Myb-likeDNA-bindingdomain	MYB	lightcyan
POPULUS_EUPHRATICA_06511	MybfamilytranscriptionfactorPHL8;AltName:ProteinPHR1-LIKE8&&PF14379:MYB-CCtypetransfactor,LHEQLEmotif|PF00249:Myb-likeDNA-bindingdomain|PF05199:GMCoxidoreductase|PF00732:GMCoxidoreductase	MYB	greenyellow
POPULUS_EUPHRATICA_11209	ProbableWRKYtranscriptionfactor70;AltName:WRKYDNA-bindingprotein70&&PF03106:WRKYDNA-bindingdomain	WRKY	green
POPULUS_EUPHRATICA_24466	ProbableWRKYtranscriptionfactor70;AltName:WRKYDNA-bindingprotein70&&PF03106:WRKYDNA-bindingdomain	WRKY	green
POPULUS_EUPHRATICA_26736	ProbableWRKYtranscriptionfactor53;AltName:WRKYDNA-bindingprotein53&&PF03106:WRKYDNA-bindingdomain	WRKY	green
POPULUS_EUPHRATICA_12662	ProbableWRKYtranscriptionfactor40;AltName:WRKYDNA-bindingprotein40&&PF03106:WRKYDNA-bindingdomain	WRKY	green
POPULUS_EUPHRATICA_16545	WRKYtranscriptionfactorWRKY24;Short=OsWRKY24&&PF03106:WRKYDNA-bindingdomain	WRKY	green
POPULUS_EUPHRATICA_24478	B3domain-containingproteinOs07g0679700&&PF07496:CW-typeZincFinger|PF02362:B3DNAbindingdomain	B3	green
POPULUS_EUPHRATICA_35328	B3domain-containingproteinAt3g19184&&PF02362:B3DNAbindingdomain	B3	green
POPULUS_EUPHRATICA_08068	PF02362:B3DNAbindingdomain	B3	green
POPULUS_EUPHRATICA_00552	Ethylene-responsivetranscriptionfactor4;Short=AtERF4;AltName:Ethylene-responsiveelement-bindingfactor4;Short=EREBP-4;AltName:ProteinRELATEDTOAPETALA25&&PF00847:AP2domain	AP2	green
POPULUS_EUPHRATICA_36547	bZIPtranscriptionfactor60;Short=AtbZIP60&&PF00170:bZIPtranscriptionfactor	bZIP	green
POPULUS_EUPHRATICA_10483	bZIPtranscriptionfactor17;Short=AtbZIP17&&PF00170:bZIPtranscriptionfactor	bZIP	green
POPULUS_EUPHRATICA_33917	ProbableWRKYtranscriptionfactor40;AltName:WRKYDNA-bindingprotein40&&PF03106:WRKYDNA-bindingdomain	WRKY	green
POPULUS_EUPHRATICA_12273	ProbableWRKYtranscriptionfactor50;AltName:WRKYDNA-bindingprotein50&&PF03106:WRKYDNA-bindingdomain	WRKY	green
POPULUS_EUPHRATICA_02950	DnaJhomologsubfamilyCmember2&&PF00249:Myb-likeDNA-bindingdomain	MYB	green
POPULUS_EUPHRATICA_21788	Ethylene-responsivetranscriptionfactor4;Short=AtERF4;AltName:Ethylene-responsiveelement-bindingfactor4;Short=EREBP-4;AltName:ProteinRELATEDTOAPETALA25&&PF00847:AP2domain	AP2	green
POPULUS_EUPHRATICA_02025	Scarecrow-likeprotein14;Short=AtSCL14;AltName:GRASfamilyprotein2;Short=AtGRAS-2&&PF03514:GRASdomainfamily	GRAS	green
POPULUS_EUPHRATICA_14138	Pathogenesis-relatedgenestranscriptionalactivatorPTI6;AltName:PTO-interactingprotein6&&PF00847:AP2domain	AP2	green
POPULUS_EUPHRATICA_13509	ProbableWRKYtranscriptionfactor51;AltName:WRKYDNA-bindingprotein51&&PF03106:WRKYDNA-bindingdomain	WRKY	green
POPULUS_EUPHRATICA_14744	ProbableWRKYtranscriptionfactor21;AltName:WRKYDNA-bindingprotein21&&PF03106:WRKYDNA-bindingdomain|PF10533:Plantzincclusterdomain	WRKY	green
POPULUS_EUPHRATICA_10333	Scarecrow-likeprotein13;Short=AtSCL13;AltName:GRASfamilyprotein24;Short=AtGRAS-24&&PF03514:GRASdomainfamily	GRAS	green
POPULUS_EUPHRATICA_35516	GATAtranscriptionfactor5&&PF00320:GATAzincfinger	GATA	green
POPULUS_EUPHRATICA_34657	Scarecrow-likeprotein14;Short=AtSCL14;AltName:GRASfamilyprotein2;Short=AtGRAS-2&&PF03514:GRASdomainfamily	GRAS	green
POPULUS_EUPHRATICA_22315	ProbableWRKYtranscriptionfactor51;AltName:WRKYDNA-bindingprotein51&&PF03106:WRKYDNA-bindingdomain	WRKY	green
POPULUS_EUPHRATICA_13536	TranscriptionfactorDIVARICATA&&PF00249:Myb-likeDNA-bindingdomain	MYB	green
POPULUS_EUPHRATICA_33504	ProbableWRKYtranscriptionfactor53;AltName:WRKYDNA-bindingprotein53&&PF03106:WRKYDNA-bindingdomain	WRKY	green
POPULUS_EUPHRATICA_32909	Ethylene-responsivetranscriptionfactor1A;Short=AtERF1A;AltName:Ethylene-responsiveelement-bindingfactor1A;Short=EREBP-1A&&PF00847:AP2domain	AP2	green
POPULUS_EUPHRATICA_18682	P81392.1Myb-relatedprotein306&&PF00249:Myb-likeDNA-bindingdomain	MYB	green
POPULUS_EUPHRATICA_26498	bZIPtranscriptionfactor53;Short=AtbZIP53&&PF00170:bZIPtranscriptionfactor	bZIP	green
POPULUS_EUPHRATICA_03933	ProbableWRKYtranscriptionfactor40;AltName:WRKYDNA-bindingprotein40&&PF03106:WRKYDNA-bindingdomain	WRKY	green
POPULUS_EUPHRATICA_24380	DELLAproteinGAIP;AltName:CmGAIP;Short=GAIP;AltName:Gibberellicacid-insensitivephloemprotein&&PF03514:GRASdomainfamily|PF02902:Ulp1proteasefamily,C-terminalcatalyticdomain	GRAS	green
POPULUS_EUPHRATICA_07301	Ethylene-responsivetranscriptionfactor1B;Short=AtERF1B;AltName:Ethylene-responsiveelement-bindingfactor1B;Short=EREBP-1B&&PF00847:AP2domain	AP2	green
POPULUS_EUPHRATICA_33059	ProbabletranscriptionfactorKAN2;AltName:ProteinKANADI2&&PF00249:Myb-likeDNA-bindingdomain	MYB	green
POPULUS_EUPHRATICA_18086	WRKYtranscriptionfactorWRKY24;Short=OsWRKY24&&PF03106:WRKYDNA-bindingdomain	WRKY	green
POPULUS_EUPHRATICA_15949	ProbableWRKYtranscriptionfactor70;AltName:WRKYDNA-bindingprotein70&&PF03106:WRKYDNA-bindingdomain	WRKY	green
POPULUS_EUPHRATICA_24550	WRKYtranscriptionfactorWRKY24;Short=OsWRKY24&&PF03106:WRKYDNA-bindingdomain	WRKY	green
POPULUS_EUPHRATICA_04845	AnthocyaninregulatoryC1protein&&PF00249:Myb-likeDNA-bindingdomain	MYB	green
POPULUS_EUPHRATICA_11482	Ethylene-responsivetranscriptionfactorERF016&&PF00847:AP2domain	AP2	green
POPULUS_EUPHRATICA_17597	Pathogenesis-relatedgenestranscriptionalactivatorPTI5;AltName:PTO-interactingprotein5&&PF00847:AP2domain	AP2	green
POPULUS_EUPHRATICA_09550	ProteinREVEILLE1&&PF00249:Myb-likeDNA-bindingdomain	MYB	green
POPULUS_EUPHRATICA_27249	Ethylene-responsivetranscriptionfactorCRF4;AltName:ProteinCYTOKININRESPONSEFACTOR4&&PF00847:AP2domain	AP2	green
POPULUS_EUPHRATICA_04511	ProbableWRKYtranscriptionfactor40;AltName:WRKYDNA-bindingprotein40&&PF03106:WRKYDNA-bindingdomain	WRKY	green
POPULUS_EUPHRATICA_30590	ProbableWRKYtranscriptionfactor53;AltName:WRKYDNA-bindingprotein53&&PF03106:WRKYDNA-bindingdomain	WRKY	green
POPULUS_EUPHRATICA_02869	Ethylene-responsivetranscriptionfactor6;Short=AtERF6;AltName:Ethylene-responsiveelement-bindingfactor6;Short=EREBP-6&&PF00847:AP2domain	AP2	green
POPULUS_EUPHRATICA_33789	ProbableWRKYtranscriptionfactor75;AltName:WRKYDNA-bindingprotein75&&PF03106:WRKYDNA-bindingdomain	WRKY	green
POPULUS_EUPHRATICA_35731	Dehydration-responsiveelement-bindingprotein1B;Short=ProteinDREB1B;AltName:C-repeat/dehydration-responsiveelement-bindingfactor1;Short=C-repeat-bindingfactor1;Short=CRT/DRE-bindingfactor1&&PF00847:AP2domain	AP2	green
POPULUS_EUPHRATICA_17138	Squamosapromoter-binding-likeprotein5&&PF03110:SBPdomain	SBP	gray
POPULUS_EUPHRATICA_06570	ProbableWRKYtranscriptionfactor57;AltName:WRKYDNA-bindingprotein57&&PF03106:WRKYDNA-bindingdomain	WRKY	cyan
POPULUS_EUPHRATICA_33793	Teosinteglumearchitecture1&&PF03110:SBPdomain	SBP	cyan
POPULUS_EUPHRATICA_08493	L-ascorbateperoxidase3,peroxisomal;Short=AtAPx03;Flags:Precursor&&PF00141:Peroxidase|PF00249:Myb-likeDNA-bindingdomain	MYB	brown
POPULUS_EUPHRATICA_09161	TranscriptionfactorTCP13;AltName:Plastidtranscriptionfactor1;AltName:TFPD&&PF03634:TCPfamilytranscriptionfactor	TCP	brown
POPULUS_EUPHRATICA_06115	FloralhomeoticproteinAPETALA2&&PF00847:AP2domain	AP2	brown
POPULUS_EUPHRATICA_06967	DELLAproteinGAIP-B;AltName:CmGAIP-B;Short=GAIP-B;AltName:Gibberellicacid-insensitivephloemproteinB&&PF12041:TranscriptionalregulatorDELLAproteinNterminal|PF03514:GRASdomainfamily	GRAS	brown
POPULUS_EUPHRATICA_28369	ADP-ribosylationfactor-likeprotein5&&PF00025:ADP-ribosylationfactorfamily	ARF	brown
POPULUS_EUPHRATICA_34249	TranscriptionrepressorMYB5;AltName:AtM2;AltName:Myb-relatedprotein5;Short=AtMYB5&&PF00249:Myb-likeDNA-bindingdomain	MYB	brown
POPULUS_EUPHRATICA_32198	Squamosapromoter-binding-likeprotein14;AltName:ProteinFUMONISINB1-RESISTANT6;AltName:SPL1-relatedprotein2&&PF03110:SBPdomain	SBP	brown
POPULUS_EUPHRATICA_20520	DELLAproteinGAIP-B;AltName:CmGAIP-B;Short=GAIP-B;AltName:Gibberellicacid-insensitivephloemproteinB&&PF03514:GRASdomainfamily|PF12041:TranscriptionalregulatorDELLAproteinNterminal	GRAS	brown
POPULUS_EUPHRATICA_10487	TranscriptionfactorLUX;AltName:ProteinLUXARRHYTHMO;AltName:ProteinPHYTOCLOCK1&&PF00249:Myb-likeDNA-bindingdomain	MYB	brown
POPULUS_EUPHRATICA_33206	ProteinFAR-REDIMPAIREDRESPONSE1&&PF03101:FAR1DNA-bindingdomain|PF10551:MULEtransposasedomain	FAR1	brown
POPULUS_EUPHRATICA_26904	TranscriptionfactorTCP9&&PF03634:TCPfamilytranscriptionfactor	TCP	brown
POPULUS_EUPHRATICA_23164	Ethylene-responsivetranscriptionfactor9;Short=AtERF9;AltName:Ethylene-responsiveelement-bindingfactor9;Short=EREBP-9&&PF00847:AP2domain	AP2	brown
POPULUS_EUPHRATICA_14432	Scarecrow-likeprotein1;Short=AtSCL1;AltName:GRASfamilyprotein4;Short=AtGRAS-4&&PF03514:GRASdomainfamily	GRAS	brown
POPULUS_EUPHRATICA_10378	ProteinFAR-REDELONGATEDHYPOCOTYL3&&PF03101:FAR1DNA-bindingdomain	FAR1	brown
POPULUS_EUPHRATICA_09399	DELLAproteinGAI;AltName:GhGAI;AltName:Gibberellicacid-insensitivemutantprotein&&PF03514:GRASdomainfamily|PF12041:TranscriptionalregulatorDELLAproteinNterminal	GRAS	black
POPULUS_EUPHRATICA_31349	TranscriptionfactorTGA7;AltName:bZIPtranscriptionfactor50;Short=AtbZIP50&&PF14144:Seeddormancycontrol|PF00170:bZIPtranscriptionfactor	bZIP	black
POPULUS_EUPHRATICA_21217	TranscriptionfactorMYB1R1;AltName:Myb-relatedproteinR1;Short=StMYB1R-1&&PF00249:Myb-likeDNA-bindingdomain	MYB	black
POPULUS_EUPHRATICA_15759	Myb-relatedprotein306&&PF00249:Myb-likeDNA-bindingdomain	MYB	black
POPULUS_EUPHRATICA_15697	Myb-relatedprotein2;AltName:MybfamilytranscriptionfactorPHL9;AltName:ProteinNITROGENSTARVATIONRESPONSE1;Short=AtNSR1;AltName:ProteinPHR1-LIKE9&&PF14379:MYB-CCtypetransfactor,LHEQLEmotif|PF00249:Myb-likeDNA-bindingdomain	MYB	black
POPULUS_EUPHRATICA_15931	Ethylene-responsivetranscriptionfactorRAP2-4;AltName:Ethylene-responsivetranscriptionfactorERF059;AltName:ProteinRELATEDTOAPETALA24&&PF00847:AP2domain	AP2	black
POPULUS_EUPHRATICA_24280	Scarecrow-likeprotein8;Short=AtSCL8;AltName:GRASfamilyprotein30;Short=AtGRAS-30&&PF03514:GRASdomainfamily	GRAS	black
POPULUS_EUPHRATICA_05682	Squamosapromoter-binding-likeprotein3>A3A2Z8.1Squamosapromoter-binding-likeprotein3&&PF03110:SBPdomain	SBP	black
POPULUS_EUPHRATICA_35608	Myb-relatedprotein308&&PF00249:Myb-likeDNA-bindingdomain	MYB	black
POPULUS_EUPHRATICA_24990	ProteinREVEILLE8;AltName:MYB-liketranscriptionfactor;AltName:ProteinLHY-CCA1-like5&&PF00249:Myb-likeDNA-bindingdomain	MYB	black
POPULUS_EUPHRATICA_04318	ProbableWRKYtranscriptionfactor23;AltName:WRKYDNA-bindingprotein23&&PF03106:WRKYDNA-bindingdomain	WRKY	black
POPULUS_EUPHRATICA_06817	MybfamilytranscriptionfactorEFM;AltName:ProteinEARLYFLOWERINGMYB&&PF00249:Myb-likeDNA-bindingdomain	MYB	black
POPULUS_EUPHRATICA_30438	TranscriptionfactorMYB86;AltName:Mybhomolog4;Short=AtMyb4;AltName:Myb-relatedprotein86;Short=AtMYB86&&PF00249:Myb-likeDNA-bindingdomain	MYB	black
POPULUS_EUPHRATICA_33432	TranscriptionfactorMYB86;AltName:Mybhomolog4;Short=AtMyb4;AltName:Myb-relatedprotein86;Short=AtMYB86&&PF00249:Myb-likeDNA-bindingdomain	MYB	black
POPULUS_EUPHRATICA_32811	Ethylene-responsivetranscriptionfactorRAP2-2;Short=AtRAP2.2;AltName:ProteinRELATEDTOAPETALA22&&PF00847:AP2domain	AP2	blue
POPULUS_EUPHRATICA_32893	Homeobox-leucinezipperproteinHAT4;AltName:HD-ZIPproteinATHB-2;AltName:HomeodomaintranscriptionfactorATHB-2;AltName:Homeodomain-leucinezipperproteinHAT4;Short=HD-ZIPprotein4&&PF04618:HD-ZIPproteinNterminus|PF00046:Homeoboxdomain|PF02183:Homeoboxassociatedleucinezipper	HD-ZIP	blue
POPULUS_EUPHRATICA_28724	ProteinREVEILLE7;AltName:Early-phytochrome-responsive1;AltName:MYB-relatedtranscriptionfactorEPR1&&PF00249:Myb-likeDNA-bindingdomain	MYB	blue
POPULUS_EUPHRATICA_02323	PutativeaxialregulatorYABBY2&&PF04690:YABBYprotein	YABBY	blue
POPULUS_EUPHRATICA_15227	GTP-bindingproteinSAR1A&&PF00025:ADP-ribosylationfactorfamily	ARF	blue
POPULUS_EUPHRATICA_35307	ABSCISICACID-INSENSITIVE5-likeprotein6;AltName:Abscisicacidresponsiveelements-bindingfactor3;Short=ABRE-bindingfactor3;AltName:Dc3promoter-bindingfactor5;Short=AtDPBF5;AltName:bZIPtranscriptionfactor37;Short=AtbZIP37&&PF00170:bZIPtranscriptionfactor	bZIP	blue
POPULUS_EUPHRATICA_08900	Zinc-fingerhomeodomainprotein9;Short=AtZHD9;AltName:Homeoboxprotein34;Short=AtHB-34&&PF04770:ZF-HDproteindimerisationregion	ZF-HD	blue
POPULUS_EUPHRATICA_12298	HeatshockfactorproteinHSF30;AltName:Heatshocktranscriptionfactor30;Short=HSTF30;AltName:Heatstresstranscriptionfactor&&PF00447:HSF-typeDNA-binding	HSF	blue
POPULUS_EUPHRATICA_33845	GATAtranscriptionfactor1;Short=AtGATA-1&&PF00320:GATAzincfinger	GATA	blue
POPULUS_EUPHRATICA_31031	TranscriptionfactorMYB44;AltName:Myb-relatedprotein44;Short=AtMYB44;AltName:Myb-relatedproteinR1;Short=AtMYBR1&&PF00249:Myb-likeDNA-bindingdomain	MYB	blue
POPULUS_EUPHRATICA_09801	TranscriptionfactorTCP14&&PF03634:TCPfamilytranscriptionfactor	TCP	blue
POPULUS_EUPHRATICA_35483	bZIPtranscriptionfactor44;Short=AtbZIP44&&PF00170:bZIPtranscriptionfactor	bZIP	blue
POPULUS_EUPHRATICA_12252	AnthocyaninregulatoryC1protein&&PF00249:Myb-likeDNA-bindingdomain	MYB	blue
POPULUS_EUPHRATICA_14038	ADP-ribosylationfactor1;AltName:13kDacold-inducedprotein&&PF00025:ADP-ribosylationfactorfamily	ARF	blue
POPULUS_EUPHRATICA_03355	HeatstresstranscriptionfactorB-2a;Short=AtHsfB2a;AltName:AtHsf-22;AltName:Heatshockfactorprotein6;Short=HSF6;AltName:Heatshocktranscriptionfactor6;Short=HSTF6&&PF00447:HSF-typeDNA-binding	HSF	blue
POPULUS_EUPHRATICA_33626	Ethylene-responsivetranscriptionfactorERF106&&PF00847:AP2domain	AP2	blue
POPULUS_EUPHRATICA_11435	ProteinREVEILLE8;AltName:MYB-liketranscriptionfactor;AltName:ProteinLHY-CCA1-like5&&PF00249:Myb-likeDNA-bindingdomain	MYB	blue
POPULUS_EUPHRATICA_31556	TranscriptionfactorVIP1;AltName:ProteinSULPHATEUTILIZATIONEFFICIENCY3;AltName:VirE2-interactingprotein1;Short=AtVIP1;AltName:bZIPtranscriptionfactor51;Short=AtbZIP51;Short=bZIPprotein51&&PF00170:bZIPtranscriptionfactor	bZIP	blue
POPULUS_EUPHRATICA_23943	DELLAproteinGAI;AltName:GhGAI;AltName:Gibberellicacid-insensitivemutantprotein&&PF12041:TranscriptionalregulatorDELLAproteinNterminal|PF03514:GRASdomainfamily	GRAS	blue
POPULUS_EUPHRATICA_03503	AbscisicacidreceptorPYL9;AltName:ABI1-bindingprotein4;AltName:PYR1-likeprotein9;AltName:RegulatorycomponentsofABAreceptor1&&PF10604:Polyketidecyclase/dehydraseandlipidtransport|PF00847:AP2domain	AP2	blue
POPULUS_EUPHRATICA_34106	Basicleucinezipper24;Short=AtbZIP24;Short=bZIPprotein24&&PF07716:Basicregionleucinezipper	bZIP	blue
POPULUS_EUPHRATICA_22621	Ethylene-responsivetranscriptionfactorERF010&&PF00847:AP2domain	AP2	blue
POPULUS_EUPHRATICA_30999	&&PF00170:bZIPtranscriptionfactor	bZIP	blue
POPULUS_EUPHRATICA_25667	Q9M0M5.2Scarecrow-likeprotein13;Short=AtSCL13;AltName:GRASfamilyprotein24;Short=AtGRAS-24&&PF03514:GRASdomainfamily	GRAS	blue
POPULUS_EUPHRATICA_05543	AxialregulatorYABBY5&&PF04690:YABBYprotein	YABBY	blue
POPULUS_EUPHRATICA_31184	PF00249:Myb-likeDNA-bindingdomain	MYB	blue
POPULUS_EUPHRATICA_08146	GATAtranscriptionfactor11&&PF00320:GATAzincfinger	GATA	blue
POPULUS_EUPHRATICA_14281	TranscriptionfactorTGA7;AltName:bZIPtranscriptionfactor50;Short=AtbZIP50&&PF00170:bZIPtranscriptionfactor|PF14144:Seeddormancycontrol	bZIP	blue
POPULUS_EUPHRATICA_19959	Zinc-fingerhomeodomainprotein11;Short=AtZHD11;AltName:TranscriptionfactorHB29;Short=AtHB-29;AltName:Zincfingerhomeodomaintranscriptionfactor1&&PF04770:ZF-HDproteindimerisationregion	ZF-HD	blue
POPULUS_EUPHRATICA_11477	Auxinresponsefactor19;AltName:Auxin-responsiveproteinIAA22&&PF02362:B3DNAbindingdomain	B3	blue
POPULUS_EUPHRATICA_31515	Scarecrow-likeprotein1;Short=AtSCL1;AltName:GRASfamilyprotein4;Short=AtGRAS-4&&PF03514:GRASdomainfamily	GRAS	blue
POPULUS_EUPHRATICA_01571	Telomererepeat-bindingfactor1;Short=AtTRB1;AltName:MYBtranscriptionfactor&&PF00538:linkerhistoneH1andH5family|PF00249:Myb-likeDNA-bindingdomain	MYB	blue
POPULUS_EUPHRATICA_34800	Scarecrow-likeprotein3;Short=AtSCL3;AltName:GRASfamilyprotein5;Short=AtGRAS-5&&PF03514:GRASdomainfamily	GRAS	blue
POPULUS_EUPHRATICA_31863	Ethylene-responsivetranscriptionfactor1B;Short=AtERF1B;AltName:Ethylene-responsiveelement-bindingfactor1B;Short=EREBP-1B&&PF00847:AP2domain	AP2	blue
POPULUS_EUPHRATICA_00668	TranscriptionfactorMYB39;AltName:Myb-relatedprotein39;Short=AtMYB39&&PF00249:Myb-likeDNA-bindingdomain	MYB	blue
POPULUS_EUPHRATICA_08649	ProteinRADIALIS-like6;Short=AtRL6;Short=ProteinRAD-like6;AltName:ProteinRADIALIS-LIKESANT/MYB3;Short=ProteinRSM3&&PF00249:Myb-likeDNA-bindingdomain	MYB	blue
POPULUS_EUPHRATICA_09418	TranscriptionrepressorMYB6;AltName:Myb-relatedprotein6;Short=AtMYB6&&PF00249:Myb-likeDNA-bindingdomain	MYB	blue
POPULUS_EUPHRATICA_09651	HeatstresstranscriptionfactorA-4a;Short=AtHsfA4a;AltName:AtHsf-15;AltName:Heatshockfactorprotein21;Short=HSF21;AltName:Heatshocktranscriptionfactor21;Short=HSTF21&&PF00447:HSF-typeDNA-binding	HSF	blue
POPULUS_EUPHRATICA_30644	ProteinREVEILLE5&&PF00249:Myb-likeDNA-bindingdomain	MYB	blue
POPULUS_EUPHRATICA_18241	TranscriptionfactorTCP4;AltName:ProteinMATERNALEFFECTEMBRYOARREST35&&PF03634:TCPfamilytranscriptionfactor	TCP	blue
POPULUS_EUPHRATICA_22658	B3domain-containingproteinOs01g0234100&&PF02362:B3DNAbindingdomain	B3	blue
POPULUS_EUPHRATICA_14003	Zinc-fingerhomeodomainprotein2;Short=AtZHD2;AltName:Homeoboxprotein22;Short=AtHB-22;AltName:ProteinMATERNALEFFECTEMBRYOARREST68&&PF04770:ZF-HDproteindimerisationregion	ZF-HD	blue
POPULUS_EUPHRATICA_35619	Basicleucinezipper19;Short=AtbZIP19;Short=bZIPprotein19&&PF07716:Basicregionleucinezipper	bZIP	blue
POPULUS_EUPHRATICA_26799	ProteinREVEILLE5&&PF00249:Myb-likeDNA-bindingdomain	MYB	blue
POPULUS_EUPHRATICA_18875	ProteinPHR1-LIKE1;AltName:Myb-liketranscriptionfactor1&&PF00249:Myb-likeDNA-bindingdomain|PF14379:MYB-CCtypetransfactor,LHEQLEmotif	MYB	blue
POPULUS_EUPHRATICA_24995	ProteinREVEILLE8;AltName:MYB-liketranscriptionfactor;AltName:ProteinLHY-CCA1-like5&&PF00249:Myb-likeDNA-bindingdomain	MYB	blue
POPULUS_EUPHRATICA_23897	ADP-ribosylationfactor-likeprotein8c;Short=AtARL8c;AltName:ADP-ribosylationfactor-likeA1A;Short=AtARLA1A&&PF00025:ADP-ribosylationfactorfamily	ARF	blue
POPULUS_EUPHRATICA_12767	Basicleucinezipper9;Short=AtbZIP9;Short=bZIPprotein9;AltName:BasicleucinezipperOPAQUE2homolog2;Short=BasicleucinezipperO2homolog2&&PF00170:bZIPtranscriptionfactor	bZIP	blue
POPULUS_EUPHRATICA_03316	TranscriptionfactorTCP9&&PF03634:TCPfamilytranscriptionfactor	TCP	blue
POPULUS_EUPHRATICA_00825	Basicleucinezipper34;Short=AtbZIP34;Short=bZIPprotein34&&PF00170:bZIPtranscriptionfactor	bZIP	blue
POPULUS_EUPHRATICA_09514	Auxinresponsefactor8;AltName:ProteinFRUITWITHOUTFERTILIZATION&&PF02362:B3DNAbindingdomain|PF06507:Auxinresponsefactor	B3	blue
POPULUS_EUPHRATICA_06847	Ethylene-responsivetranscriptionfactorERF119&&PF00847:AP2domain	AP2	blue
POPULUS_EUPHRATICA_29955	ProteinFAR1-RELATEDSEQUENCE5&&PF03101:FAR1DNA-bindingdomain	FAR1	blue
POPULUS_EUPHRATICA_06380	Dehydration-responsiveelement-bindingprotein2C;Short=ProteinDREB2C&&PF00847:AP2domain	AP2	blue
POPULUS_EUPHRATICA_29654	ADP-ribosylationfactor-relatedprotein1;Short=ARF-relatedprotein1&&PF00025:ADP-ribosylationfactorfamily	ARF	blue
POPULUS_EUPHRATICA_15826	HeatstresstranscriptionfactorA-1;AltName:Heatstresstranscriptionfactor13;Short=OsHsf-13;AltName:Heatstresstranscriptionfactor3;Short=rHsf3&&PF00447:HSF-typeDNA-binding	HSF	blue
POPULUS_EUPHRATICA_01960	TranscriptionfactorDIVARICATA&&PF00249:Myb-likeDNA-bindingdomain	MYB	blue
POPULUS_EUPHRATICA_21854	ProbabletranscriptionfactorPosF21;AltName:bZIPtranscriptionfactor59;Short=AtbZIP59&&PF00170:bZIPtranscriptionfactor	bZIP	blue
POPULUS_EUPHRATICA_21874	ProteinFAR1-RELATEDSEQUENCE5&&PF03101:FAR1DNA-bindingdomain	FAR1	blue
POPULUS_EUPHRATICA_31793	Light-inducibleproteinCPRF2;AltName:Commonplantregulatoryfactor2;Short=CPRF-2&&PF00170:bZIPtranscriptionfactor|PF12498:Basicleucine-zipperCterminal	bZIP	blue
POPULUS_EUPHRATICA_22353	TranscriptionfactorDIVARICATA&&PF00249:Myb-likeDNA-bindingdomain	MYB	blue
POPULUS_EUPHRATICA_01304	HeatstresstranscriptionfactorA-5;Short=AtHsfA5;AltName:AtHsf-12&&PF02469:Fasciclindomain|PF00447:HSF-typeDNA-binding	HSF	blue
POPULUS_EUPHRATICA_22475	ProteinSHORT-ROOT;Short=AtSHR;AltName:GRASfamilyprotein26;Short=AtGRAS-26;AltName:ProteinSHOOTGRAVITROPISM7&&PF03514:GRASdomainfamily	GRAS	blue
POPULUS_EUPHRATICA_07017	HeatstresstranscriptionfactorA-8;Short=AtHsfA8;AltName:AtHsf-03;AltName:Heatshockfactorprotein5;Short=HSF5;AltName:Heatshocktranscriptionfactor5;Short=HSTF5&&PF00447:HSF-typeDNA-binding	HSF	blue
POPULUS_EUPHRATICA_04114	Scarecrow-likeprotein3;Short=AtSCL3;AltName:GRASfamilyprotein5;Short=AtGRAS-5&&PF03514:GRASdomainfamily	GRAS	blue
POPULUS_EUPHRATICA_31017	Ethylene-responsivetranscriptionfactorRAP2-1;AltName:ProteinRELATEDTOAPETALA21&&PF00847:AP2domain	AP2	blue
POPULUS_EUPHRATICA_16214	TranscriptionfactorTCP22&&PF03634:TCPfamilytranscriptionfactor	TCP	blue
POPULUS_EUPHRATICA_18841	PF02037:SAPdomain	SAP	blue
POPULUS_EUPHRATICA_06461	LIKE14;AltName:ProteinWOODY&&PF00249:Myb-likeDNA-bindingdomain|PF14379:MYB-CCtypetransfactor,LHEQLEmotif	MYB	blue
POPULUS_EUPHRATICA_29782	ProteinPHR1-LIKE1;AltName:Myb-liketranscriptionfactor1&&PF14379:MYB-CCtypetransfactor,LHEQLEmotif|PF00249:Myb-likeDNA-bindingdomain	MYB	blue
POPULUS_EUPHRATICA_02892	GATAtranscriptionfactor26&&PF13919:Asxhomologydomain|PF00320:GATAzincfinger	GATA	blue
POPULUS_EUPHRATICA_18791	GATAtranscriptionfactor9&&PF00320:GATAzincfinger	GATA	blue
POPULUS_EUPHRATICA_30747	TranscriptionfactorTCP9&&PF03634:TCPfamilytranscriptionfactor	TCP	blue
POPULUS_EUPHRATICA_17296	TranscriptionfactorTCP3&&PF03634:TCPfamilytranscriptionfactor	TCP	blue
POPULUS_EUPHRATICA_23769	Zinc-fingerhomeodomainprotein9;Short=AtZHD9;AltName:Homeoboxprotein34;Short=AtHB-34&&PF04770:ZF-HDproteindimerisationregion	ZF-HD	blue
POPULUS_EUPHRATICA_27416	Myb-likeproteinL&&PF13921:Myb-likeDNA-bindingdomain|PF00249:Myb-likeDNA-bindingdomain	MYB	blue
POPULUS_EUPHRATICA_06229	Scarecrow-likeprotein14;Short=AtSCL14;AltName:GRASfamilyprotein2;Short=AtGRAS-2&&PF03514:GRASdomainfamily	GRAS	blue
POPULUS_EUPHRATICA_06410	ProteinFAR1-RELATEDSEQUENCE5&&PF03101:FAR1DNA-bindingdomain	FAR1	blue
POPULUS_EUPHRATICA_32599	TranscriptionfactorMYB1R1;AltName:Myb-relatedproteinR1;Short=StMYB1R-1&&PF00249:Myb-likeDNA-bindingdomain	MYB	blue
POPULUS_EUPHRATICA_15691	GATAtranscriptionfactor4;Short=AtGATA-4&&PF00320:GATAzincfinger	GATA	blue
POPULUS_EUPHRATICA_17649	TranscriptionfactorTCP14&&PF03634:TCPfamilytranscriptionfactor	TCP	blue
POPULUS_EUPHRATICA_20035	ProbableWRKYtranscriptionfactor57;AltName:WRKYDNA-bindingprotein57&&PF03106:WRKYDNA-bindingdomain	WRKY	blue
POPULUS_EUPHRATICA_00543	Squamosapromoter-binding-likeprotein4&&PF03110:SBPdomain	SBP	blue
POPULUS_EUPHRATICA_10986	Myb-relatedprotein3R-1;AltName:Plantc-MYB-likeprotein1;Short=ProteinPC-MYB1&&PF00249:Myb-likeDNA-bindingdomain	MYB	blue
POPULUS_EUPHRATICA_03561	TranscriptionfactorMYB12;AltName:Myb-relatedprotein12;Short=AtMYB12&&PF00249:Myb-likeDNA-bindingdomain	MYB	blue
POPULUS_EUPHRATICA_07987	Zinc-fingerhomeodomainprotein4;Short=AtZHD4;AltName:Homeoboxprotein31;Short=AtHB-31;AltName:ProteinFLORALTRANSITIONATTHEMERISTEM2&&PF04770:ZF-HDproteindimerisationregion	ZF-HD	blue
POPULUS_EUPHRATICA_27987	Squamosapromoter-binding-likeprotein13A>P0DI11.1Squamosapromoter-binding-likeprotein13B&&PF03110:SBPdomain	SBP	blue
POPULUS_EUPHRATICA_26584	ProbableWRKYtranscriptionfactor47;AltName:WRKYDNA-bindingprotein47&&PF03106:WRKYDNA-bindingdomain	WRKY	blue
POPULUS_EUPHRATICA_27024	AxialregulatorYABBY1;AltName:Fl-54;AltName:ProteinABNORMALFLORALORGANS;AltName:ProteinFILAMENTOUSFLOWER;AltName:Proteinantherless&&PF04690:YABBYprotein	YABBY	blue
POPULUS_EUPHRATICA_14994	ProteinFD;AltName:bZIPtranscriptionfactor14;Short=AtbZIP14&&PF00170:bZIPtranscriptionfactor	bZIP	blue
POPULUS_EUPHRATICA_33947	AP2-likeethylene-responsivetranscriptionfactorAt1g16060&&PF00847:AP2domain	AP2	blue
POPULUS_EUPHRATICA_23378	Scarecrow-likeprotein32;Short=AtSCL32;AltName:GRASfamilyprotein18;Short=AtGRAS-18&&PF03514:GRASdomainfamily	GRAS	blue
POPULUS_EUPHRATICA_04585	Ethylene-responsivetranscriptionfactorSHINE2&&PF00847:AP2domain	AP2	blue
POPULUS_EUPHRATICA_09668	ProbableWRKYtranscriptionfactor65;AltName:WRKYDNA-bindingprotein65&&PF03106:WRKYDNA-bindingdomain	WRKY	blue
POPULUS_EUPHRATICA_16202	Zinc-fingerhomeodomainprotein1;Short=OsZHD1&&PF04770:ZF-HDproteindimerisationregion	ZF-HD	blue
POPULUS_EUPHRATICA_11893	P59583.1ProbableWRKYtranscriptionfactor32;AltName:WRKYDNA-bindingprotein32&&PF03106:WRKYDNA-bindingdomain	WRKY	blue
POPULUS_EUPHRATICA_04115	Scarecrow-likeprotein3;Short=AtSCL3;AltName:GRASfamilyprotein5;Short=AtGRAS-5&&PF03514:GRASdomainfamily	GRAS	blue
POPULUS_EUPHRATICA_23179	ProbabletranscriptionfactorGLK1;AltName:Golden2-likeprotein1;Short=OsGLK1&&PF00249:Myb-likeDNA-bindingdomain	MYB	blue
POPULUS_EUPHRATICA_31024	ProbableWRKYtranscriptionfactor7;AltName:WRKYDNA-bindingprotein7&&PF10533:Plantzincclusterdomain|PF03106:WRKYDNA-bindingdomain	WRKY	blue
POPULUS_EUPHRATICA_30543	TranscriptionfactorMYB3;AltName:Myb-relatedprotein3;Short=AtMYB3&&PF00249:Myb-likeDNA-bindingdomain	MYB	blue
POPULUS_EUPHRATICA_12556	Ethylene-responsivetranscriptionfactorSHINE2&&PF00847:AP2domain	AP2	blue
POPULUS_EUPHRATICA_14150	TranscriptionfactorRF2b&&PF00170:bZIPtranscriptionfactor	bZIP	blue
POPULUS_EUPHRATICA_22342	TranscriptionfactorDIVARICATA&&PF00249:Myb-likeDNA-bindingdomain	MYB	blue
POPULUS_EUPHRATICA_11100	TranscriptionfactorDIVARICATA&&PF00249:Myb-likeDNA-bindingdomain	MYB	blue
POPULUS_EUPHRATICA_15979	TranscriptionfactorRF2b&&PF00170:bZIPtranscriptionfactor	bZIP	blue
POPULUS_EUPHRATICA_31221	Zinc-fingerhomeodomainprotein1&&PF04770:ZF-HDproteindimerisationregion	ZF-HD	blue
POPULUS_EUPHRATICA_12539	TranscriptionfactorHY5;AltName:ProteinLONGHYPOCOTYL5;AltName:bZIPtranscriptionfactor56;Short=AtbZIP56&&PF00170:bZIPtranscriptionfactor	bZIP	blue
POPULUS_EUPHRATICA_30820	AxialregulatorYABBY1;AltName:Fl-54;AltName:ProteinABNORMALFLORALORGANS;AltName:ProteinFILAMENTOUSFLOWER;AltName:Proteinantherless&&PF04690:YABBYprotein	YABBY	blue
POPULUS_EUPHRATICA_34271	ProbableWRKYtranscriptionfactor25;AltName:WRKYDNA-bindingprotein25&&PF03106:WRKYDNA-bindingdomain	WRKY	blue
POPULUS_EUPHRATICA_16035	WRKYtranscriptionfactor6;AltName:WRKYDNA-bindingprotein6;Short=AtWRKY6&&PF03106:WRKYDNA-bindingdomain	WRKY	blue
POPULUS_EUPHRATICA_06777	Basicleucinezipper43;Short=AtbZIP43;Short=bZIPprotein43&&PF00170:bZIPtranscriptionfactor	bZIP	blue
POPULUS_EUPHRATICA_03477	Ethylene-responsivetranscriptionfactorCRF2;AltName:ProteinCYTOKININRESPONSEFACTOR2&&PF00847:AP2domain	AP2	blue
POPULUS_EUPHRATICA_32222	Zinc-fingerhomeodomainprotein4;Short=AtZHD4;AltName:Homeoboxprotein31;Short=AtHB-31;AltName:ProteinFLORALTRANSITIONATTHEMERISTEM2&&PF04770:ZF-HDproteindimerisationregion	ZF-HD	blue
POPULUS_EUPHRATICA_03800	Teosinteglumearchitecture1&&PF03110:SBPdomain	SBP	blue
POPULUS_EUPHRATICA_30589	TranscriptionfactorTRY;AltName:ProteinTRIPTYCHON&&PF00249:Myb-likeDNA-bindingdomain	MYB	blue
POPULUS_EUPHRATICA_13832	bZIPtranscriptionfactor53;Short=AtbZIP53&&PF00170:bZIPtranscriptionfactor	bZIP	blue
POPULUS_EUPHRATICA_13814	GATAtranscriptionfactor5&&PF00320:GATAzincfinger	GATA	blue
POPULUS_EUPHRATICA_04207	Bromodomain|PF00249:Myb-likeDNA-bindingdomain	MYB	blue
POPULUS_EUPHRATICA_25340	MybfamilytranscriptionfactorPHL5;AltName:ProteinPHR1-LIKE5&&PF14379:MYB-CCtypetransfactor,LHEQLEmotif|PF00249:Myb-likeDNA-bindingdomain	MYB	blue
POPULUS_EUPHRATICA_29550	ProteinODORANT1;AltName:MYB-likeproteinODO1&&PF00249:Myb-likeDNA-bindingdomain	MYB	blue
POPULUS_EUPHRATICA_21845	ProteinSHORT-ROOT;Short=AtSHR;AltName:GRASfamilyprotein26;Short=AtGRAS-26;AltName:ProteinSHOOTGRAVITROPISM7&&PF03514:GRASdomainfamily	GRAS	blue
POPULUS_EUPHRATICA_18115	TranscriptionfactorMYB39;AltName:Myb-relatedprotein39;Short=AtMYB39&&PF00249:Myb-likeDNA-bindingdomain	MYB	blue
POPULUS_EUPHRATICA_13603	DELLAproteinRGL1;AltName:GRASfamilyprotein9;Short=AtGRAS-9;AltName:RGA-likeprotein1;Short=RGA-likeprotein&&PF03514:GRASdomainfamily	GRAS	blue
POPULUS_EUPHRATICA_12440	Myb-relatedprotein3R-1;AltName:Plantc-MYB-likeprotein1;Short=ProteinPC-MYB1&&PF00249:Myb-likeDNA-bindingdomain|PF13921:Myb-likeDNA-bindingdomain	MYB	blue
POPULUS_EUPHRATICA_17766	TranscriptionfactorMYB39;AltName:Myb-relatedprotein39;Short=AtMYB39&&PF00249:Myb-likeDNA-bindingdomain	MYB	blue
POPULUS_EUPHRATICA_21700	GATAtranscriptionfactor15&&PF00320:GATAzincfinger	GATA	blue
POPULUS_EUPHRATICA_30855	Ethylene-responsivetranscriptionfactorERF034&&PF00847:AP2domain	AP2	blue
POPULUS_EUPHRATICA_02859	Homeobox-leucine zipper protein HAT4; AltName: Full=HD-ZIP protein ATHB-2; AltName: Full=Homeodomain transcription factor ATHB-2;	HD-ZIP	blue						HD-ZIP

## Sheet: Table S8
Table S8. The primers used in this study.
Gene name	Gene ID	Forward primer sequence	Reverse primer sequence	Purpose
PeActin	POPULUS_EUPHRATICA_03387	GGAGGTGGAACTGGATCAGGAATG	GGCATTGTAAGGCTCAACCACTGT	qRT-PCR
PePP2C	POPULUS_EUPHRATICA_06665	AAGCGAGACCATCCAAAGAG	CTGCTCCATAACTCTGACACG
PeLA5	POPULUS_EUPHRATICA_35413	GGGAGTTGTATGTTTATTGGTGC	AGATGTATGCTGAAGAGTCGC
PeCCR2	POPULUS_EUPHRATICA_32182	ACCATTGACAAGGCATCTGAG	CAGGGTTTGGTACTGTAGTGG
PeNAC21/22	POPULUS_EUPHRATICA_13633	TGGCATGAGAAAGACCTTGG	TCGGCATAAAACCCAGTCTTC
PeERF1	POPULUS_EUPHRATICA_07301	GGCGTAAGGGTGTGGTTAG	GACTCCCTCACTCTTTCAACTG
PeCLH2	POPULUS_EUPHRATICA_20786	ACTGTGTTTGAGGTTGGGAAG	TTTGGAGGTGGAACAGGAAG
PeINT1	POPULUS_EUPHRATICA_28205	GGTTTTCTGGTCCGAGTATGG	AAGAGAAGGCATGAACCGAG
PeCoArl	POPULUS_EUPHRATICA_32184	AACAGGTCGAGTAGGTTTGC	CTGAACCCCTTTAGAGACCATG
PagActin		AAACTGTAATGGTCCTCCCTCCG	GCATCATCACAATCACTCTCCGA
PtrARF18	Potri.010G223200	CAGAGTATGAAGGGCAGTGAC	TCTGAAATTGCCTTCCCTGG
PtrABF2	Potri.014G028200	ACAGATGCCTCCACAAAGTAG	CCTAATCCAACCACTCCCATC
PtrABF3	Potri.009G101166	CACAGTAGAGGAATGGGAATGG	TGGCGATAGTGAAGATGTGTC
PtrEBF2	Potri.006G068500	CTCTCCTTGCAGCTATCTTCG	AGCCCACTTAGGTCAACATG
PtrERF2	Potri.001G079900	TTAGGATCACTGCCAAGCG	CAACATTTTCCTCATCTTAGCCG
PtrERF4	Potri.011G115600	ATCCGTTTTAGAGGCGTCAG	TTTTCTTGCCTGGGTCTCTG
PtrEIN3	Potri.008G011300	ACCAGACCCCTTCATTTAACG	TCTCCGATAACATTGGCACTC
PtrANS	Potri.003G119100	GCCTCAAGTTCCAACCATTG	GCATAACACCCCACTCTGTAG
PtrCAT1	Potri.002G009800	AAGGTATGATCCAGTTCGCC	ACTTCTCACGCTTTCCACTG
PtrBLH1	Potri.016G069700	AATCCAATTGACCCTCCACC	CGGACACCCTTATATCTTCACC
PtrNAC2	Potri.007G099400	CCGGAGCAGATAAACCCATTG	CTGTCAACATTAGCAAGGCG
PtrMYB4	Potri.008G128500	CTGCAAATTCAGGCCATACAG	TCAAGGTTTAGGTCAGGCAAG
PtrTSJT1	Potri.001G403000	CAAAGTTAGAGCAATGCCAAGG	ACTCGGTCCAATTAGCTTCAC
PtrWRKY70	Potri.016G137900	GTTGCCTCTCAAATTCCACAAG	CTGTCCTTCACCTTCAACTCG
PtrNAC72	Potri.011G123300	ACCGCAAGTACCCCAATG	TCCCTCTGTCGTGATTACTTTG
PtrMYB62	Potri.008G122100	CTGTTAGGAGTTACTGGATGCC	TGGCGAGGAATTATGAACTGG
35S:PeuERF1	POPULUS_EUPHRATICA_07301	GGGGACAACTTTGTACAAAAAAGTTGGAATGGATGGCTCCTTCTTTC	GGCGGCCGCACAACTTTGTACAAGAAAGTTGGGTATCAGCAAGGACTCACAGC	Gene clone
35S:SRDX-PeERF1	POPULUS_EUPHRATICA_07301	GGGGACAACTTTGTACAAAAAAGTTGGAATGGATGGCTCCTTCTTTC	GGCGGCCGCACAACTTTGTACAAGAAAGTTGGGTATCACAAACGGAGTTCTAGATCGCAAGGACTCACAGCATCTTC
35S:PeERF1-YFP	POPULUS_EUPHRATICA_07301	GGGGACAACTTTGTACAAAAAAGTTGGAATGGATGGCTCCTTCTTTC	GGCGGCCGCACAACTTTGTACAAGAAAGTTGGGTAGCAAGGACTCACAGCATC
PMDC164	MN780595	CCTTTTCACGCCCTTTTAAATA	CTGATCGTTAAAACTGCCTGGC
35S:PPeERF1-GUS	POPULUS_EUPHRATICA_07301	GGGGACAACTTTGTACAAAAAAGTTGGAGGGAATTTTCATTGTAATTCTCTTGATG	GGCGGCCGCACAACTTTGTACAAGAAAGTTGGGTAAAGAGTGAAAGAAGGAGCCATCCAT
pGBKT7-PeERF1	POPULUS_EUPHRATICA_07301	CATGGAGGCCGAATTCATGGATGGCTCCTTCTTTC	GCAGGTCGACGGATCCTCAGCAAGGACTCACAGC
pGADT7-PeERF1	POPULUS_EUPHRATICA_07301	TGGCCATTATGGCCCGGGATGGATGGCTCCTTCTTTC	GACATGTTTTTTCCCGGGTCAGCAAGGACTCACAGC
GCC-box		AATTCAGCCGCCAGCCGCCAGCCGCCGAGCT	CGGCGGCTGGCGGCTGGCGGCTG
GCC-m1		AATTCAGTTGCCAGTTGCCAGTTGCCGAGCT	CGGCAACTGGCAACTGGCAACTG
GCC-m2		AATTCAGTTGTTAGTTGTTAGTTGTTGAGCT	CAACAACTAACAACTAACAACTG
GCC-m3		AATTCATCCTCCATCCTCCATCCTCCGAGCT	CGGAGGATGGAGGATGGAGGATG
TTG1 motif		AATTCTTGTTTTGTTTTGTTTTGTTTTGTTTTGTTGAGCT	CAACAAAACAAAACAAAACAAAACAAAACAAG
TTG1-m1		AATTCTTGCCTTGTTTTGCCTTGTTTTGCCTTGTTGAGCT	CAACAAGGCAAAACAAGGCAAAACAAGGCAAG
TTG1-m2-F		AATTCTTGTTTTGCCTTGTTTTGCCTTGTTTTGCCGAGCT	CGGCAAAACAAGGCAAAACAAGGCAAAACAAG
DRE motif		AATTCTACCGACATTACCGACATTACCGACATGAGCT	CATGTCGGTAATGTCGGTAATGTCGGTAG
DRE-m1		AATTCTATTGACATTATTGACATTATTGACATGAGCT	CATGTCAATAATGTCAATAATGTCAATAG
DRE-m2		AATTCTACCTTCATTACCTTCATTACCTTCATGAGCT	CATGAAGGTAATGAAGGTAATGAAGGTAG
TTG2 motif		AATTCTTTTTTTGTTTTTTTTTGTTTTTTTTTGTTGAGCT	CAACAAAAAAAAACAAAAAAAAACAAAAAAAG
TTG2-m1		AATTCTTTTTCCGTTTTTTTCCGTTTTTTTCCGTTGAGCT	CAACGGAAAAAAACGGAAAAAAACGGAAAAAG
TTG2-m2		AATTCTTTTTTTGCCTTTTTTTGCCTTTTTTTGCCGAGCT	CGGCAAAAAAAGGCAAAAAAAGGCAAAAAAAG
M13F		GTAAAACGACGGCCAGT
PMDC32	FJ172534	AGAGGATCCCCGGGTACC
pGBKT7	LT726929.1	TCATCGGAAGAGAGTAGT	TATACAAATTTTAAAGTGACTCT
pGADT7	FJ696408.1	ATGAACATGGAGGCCAGTG	GATGGATCCCGTATCGATG
pHIS2	U89927.1	GCCTTCGTTTATCTTGCCTGCTC
